# Supplementary material for: Acetonyltriphenyl­phospho­nium nitrate
Source: Acta Crystallogr Sect E Struct Rep Online. 2013 Jan 31;69(Pt 2):o303. doi: 10.1107/S1600536813002110 (PMC3569822; doi:10.1107/S1600536813002110)
Supplement: Supplementary file 1 [file e-69-0o303-sup1.cif]

##############################################################################
#                                                                            #
# This CIF contains the data in a paper accepted for publication in          #
# Acta Crystallographica Section E. It conforms to the requirements of       #
# Notes for Authors for Acta Crystallographica Section E, and has been       #
# peer reviewed under the auspices of the IUCr Commission on Journals.       #
#                                                                            #
# Full details of the Crystallographic Information File format               #
# are given in the paper "The Crystallographic Information File (CIF):       #
# a New Standard Archive File for Crystallography" by S. R. Hall, F. H.      #
# Allen and I. D. Brown [Acta Cryst. (1991), A47, 655-685].                  #
#                                                                            #
# The current version of the core CIF dictionary is obtainable from          #
# ftp://ftp.iucr.org/pub/cif_core.dic.                                       #
#                                                                            #
# Software is freely available for graphical display of the structure(s)     #
# in this CIF. For information consult the CIF software page                 #
# http://www.iucr.org/resources/cif/software.                                #
#                                                                            #
# This file may be used for bona fide research purposes within the           #
# scientific community so long as proper attribution is given to the journal # 
# article from which it was obtained.                                        #
#                                                                            #
##############################################################################
data_global
_audit_creation_method     'Jana2006 Version : 14/11/2012'
_journal_date_recd_electronic     2012-12-09
_journal_date_accepted     2013-01-21
_journal_name_full     'Acta Crystallographica, Section E'
_journal_year     2013
_journal_volume     69
_journal_issue      2
_journal_page_first     o303
_journal_page_last     o303
_journal_paper_category     QO
_journal_paper_doi     10.1107/S1600536813002110
_journal_coeditor_code     WM2713
_publ_contact_author_name     'Tidiane Diop'
_publ_contact_author_address
;
Laboratoire de Chimie Minerale et Analytique
Departement de chimie
Faculte des Sciences et Techniques-Universite Cheikh Anta Diop
Dakar
SENEGAL
;
_publ_contact_author_email     'tijchimia@yahoo.fr'
_publ_contact_author_fax     '221 338554800'
_publ_contact_author_phone     '221 775611542'
_publ_section_title
;
Acetonyltriphenylphosphonium nitrate
;
loop_
    _publ_author_name
    _publ_author_footnote
    _publ_author_address
    'Diop, Tidiane' .
;
Laboratoire de Chimie Minerale et Analytique
Departement de Chimie,
Facult\'e des Sciences et Techniques
Universit\'e Cheikh Anta Diop,
Dakar, Senegal
;
    'Diop, Libasse' .
;
Laboratoire de Chimie Minerale et Analytique
Departement de Chimie,
Facult\'e des Sciences et Techniques
Universit\'e Cheikh Anta Diop,
Dakar, Senegal
;
    'Ku\<cer\'akov\'a, Monika' .
;
Institute of Physics ASCR, v.v.i., Na Slovance 2, 182 21 Praha 8,
Czech Republic
;
    'Du\<sek, Michal' .
;
Institute of Physics ASCR, v.v.i., Na Slovance 2, 182 21 Praha 8,
Czech Republic
;
data_I
_chemical_name_systematic
;
Acetonyltriphenylphosphonium nitrate
;
_chemical_name_common     ?
_chemical_formula_moiety     'C21 H20 O P +, N O3 -'
_chemical_formula_sum     'C21 H20 N1 O4 P1'
_chemical_formula_structural     ?
_chemical_formula_analytical     ?
_chemical_formula_iupac     'C21 H20 O P +, N O3 -'
_chemical_formula_weight     381.4
_chemical_melting_point     ?
_symmetry_cell_setting     monoclinic
_symmetry_space_group_name_H-M     'C 2/c'
_symmetry_space_group_name_Hall     '-C 2yc'
loop_
    _symmetry_equiv_pos_site_id
    _symmetry_equiv_pos_as_xyz
    1 x,y,z
    2 -x,y,-z+1/2
    3 -x,-y,-z
    4 x,-y,z+1/2
    5 x+1/2,y+1/2,z
    6 -x+1/2,y+1/2,-z+1/2
    7 -x+1/2,-y+1/2,-z
    8 x+1/2,-y+1/2,z+1/2
_cell_length_a     14.0928(5)
_cell_length_b     12.6455(3)
_cell_length_c     21.2684(6)
_cell_angle_alpha     90
_cell_angle_beta     90.667(2)
_cell_angle_gamma     90
_cell_volume     3790.00(19)
_cell_formula_units_Z     8
_cell_measurement_reflns_used     12744
_cell_measurement_theta_min     4.15
_cell_measurement_theta_max     66.98
_cell_measurement_temperature     119.8(6)
_cell_special_details     ?
_exptl_crystal_description     'polygon'
_exptl_crystal_colour     'colourless'
_exptl_crystal_size_max     0.188
_exptl_crystal_size_mid     0.184
_exptl_crystal_size_min     0.121
_exptl_crystal_density_diffrn     1.3363
_exptl_crystal_density_meas     ?
_exptl_crystal_density_method     ?
_exptl_crystal_F_000     1600
_exptl_absorpt_coefficient_mu     1.513
_exptl_absorpt_correction_type     multi-scan
_exptl_absorpt_process_details
;
(<i>CrysAlisPro</i>; Agilent, 2012)
;
_exptl_absorpt_correction_T_min     0.271
_exptl_absorpt_correction_T_max     1
_exptl_special_details     ?
_diffrn_ambient_temperature     119.8
_diffrn_radiation_type     'Cu K\a'
_diffrn_radiation_wavelength     1.5418
_diffrn_radiation_source     'Enhance Ultra (Cu) X-ray Source'
_diffrn_radiation_monochromator     'mirror'
_diffrn_measurement_device_type     'Agilent Xcalibur'
_diffrn_measurement_device     'four-cycle diffractometer'
_diffrn_measurement_method     '\w scans'
_diffrn_detector_area_resol_mean     10.3784
_diffrn_reflns_number     22035
_diffrn_reflns_av_R_equivalents     0.0396
_diffrn_reflns_av_sigmaI/netI     0.0198
_diffrn_reflns_theta_min     4.16
_diffrn_reflns_theta_max     67.09
_diffrn_reflns_theta_full     67.09
_diffrn_measured_fraction_theta_max     1
_diffrn_measured_fraction_theta_full     1
_diffrn_reflns_limit_h_min     -16
_diffrn_reflns_limit_h_max     16
_diffrn_reflns_limit_k_min     -15
_diffrn_reflns_limit_k_max     15
_diffrn_reflns_limit_l_min     -25
_diffrn_reflns_limit_l_max     24
_diffrn_reflns_reduction_process
;
Integration of the CCD images was done by program CrysAlisPro
(Agilent Technologies, 2012). The same program was used for indexing and
of the determination of the crystal shape and the subsequent
absorption correction.
;
_diffrn_standards_number     0
_diffrn_standards_interval_count     ?
_diffrn_standards_interval_time     ?
_diffrn_standards_decay_%     ?
loop_
    _diffrn_standard_refln_index_h
    _diffrn_standard_refln_index_k
    _diffrn_standard_refln_index_l
    ? ? ?
_refine_special_details
;
The refinement was carried out against all reflections. The conventional
<i>R</i>-factor is always based on <i>F</i>. The goodness of fit as well as
the weighted <i>R</i>-factor are based on <i>F</i> and <i>F</i>^2^ for
refinement carried out on <i>F</i> and <i>F</i>^2^, respectively. The
threshold expression is used only for calculating <i>R</i>-factors <i>etc</i>.
and it is not relevant to the choice of reflections for refinement.
The program used for refinement, Jana2006, uses the weighting scheme based on
the experimental expectations, see _refine_ls_weighting_details, that does not
force <i>S</i> to be one. Therefore the values of <i>S</i> are usually larger
than the ones from the <i>SHELX</i> program.
;
_reflns_number_total     3389
_reflns_number_gt     2969
_reflns_threshold_expression     I>3\s(I)
_refine_ls_structure_factor_coef     Fsqd
_refine_ls_R_factor_all     0.0381
_refine_ls_R_factor_gt     0.0331
_refine_ls_wR_factor_gt     0.0910
_refine_ls_wR_factor_ref     0.0941
_refine_ls_goodness_of_fit_ref     1.63
_refine_ls_restrained_S_all     ?
_refine_ls_number_reflns     3389
_refine_ls_number_parameters     250
_refine_ls_number_restraints     2
_refine_ls_number_constraints     74
_refine_ls_hydrogen_treatment     mixed
_refine_ls_weighting_scheme     sigma
_refine_ls_weighting_details     'w=1/(\s^2^(I)+0.0016I^2^)'
_refine_ls_shift/su_max     0.0150
_refine_ls_shift/su_mean     0.0012
_refine_diff_density_max     0.27
_refine_diff_density_min     -0.24
_refine_ls_extinction_method     'none'
_refine_ls_extinction_coef     ?
_refine_ls_abs_structure_details     ?
_refine_ls_abs_structure_Flack     ?
_refine_ls_abs_structure_Rogers     ?
loop_
    _atom_type_symbol
    _atom_type_scat_dispersion_real
    _atom_type_scat_dispersion_imag
    _atom_type_scat_source
    C 0.0181 0.0091 'International Tables Vol C tables 4.2.6.8 and 6.1.1.1'
    H 0.0000 0.0000 'International Tables Vol C tables 4.2.6.8 and 6.1.1.1'
    N 0.0311 0.0180 'International Tables Vol C tables 4.2.6.8 and 6.1.1.1'
    O 0.0492 0.0322 'International Tables Vol C tables 4.2.6.8 and 6.1.1.1'
    P 0.2955 0.4335 'International Tables Vol C tables 4.2.6.8 and 6.1.1.1'
    Sn 0.0259 5.4591 'International Tables Vol C tables 4.2.6.8 and 6.1.1.1'
_computing_data_collection
;
<i>CrysAlis PRO</i> (Agilent, 2012)
;
_computing_cell_refinement
;
<i>CrysAlis PRO</i> (Agilent, 2012)
;
_computing_data_reduction
;
<i>CrysAlis PRO</i> (Agilent, 2012)
;
_computing_structure_solution     'SUPERFLIP (Palatinus & Chapuis, 2007)'
_computing_structure_refinement
                                 'JANA2006 (Pet\<r\'i\<cek <i>et al.</i>, 2006)'
_computing_molecular_graphics     'DIAMOND (Brandenburg & Putz, 2005)'
_computing_publication_material
                                 'JANA2006 (Pet\<r\'i\<cek <i>et al.</i>, 2006)'
loop_
    _atom_site_type_symbol
    _atom_site_label
    _atom_site_fract_x
    _atom_site_fract_y
    _atom_site_fract_z
    _atom_site_U_iso_or_equiv
    _atom_site_adp_type
    _atom_site_calc_flag
    _atom_site_refinement_flags
    _atom_site_occupancy
    _atom_site_symmetry_multiplicity
    _atom_site_disorder_assembly
    _atom_site_disorder_group
    P P1 0.77023(2) 0.09776(3) 0.113631(14) 0.01755(11) Uani d . 1 8 . .
    O O1 0.93221(8) -0.03291(9) 0.16541(5) 0.0296(3) Uani d . 1 8 . .
    O O2 0.22566(11) 0.26725(9) 0.14746(5) 0.0446(4) Uani d . 1 8 . .
    O O3 0.30174(9) 0.15360(10) 0.20579(6) 0.0406(4) Uani d . 1 8 . .
    O O4 0.14881(9) 0.15797(11) 0.20713(5) 0.0401(4) Uani d . 1 8 . .
    N N1 0.22509(10) 0.19384(10) 0.18695(5) 0.0268(4) Uani d . 1 8 . .
    C C1 0.83285(10) 0.21866(11) 0.13029(6) 0.0194(4) Uani d . 1 8 . .
    C C2 0.81834(10) 0.03489(11) 0.04539(6) 0.0206(4) Uani d . 1 8 . .
    C C3 0.86270(11) -0.04050(11) 0.19812(6) 0.0227(4) Uani d . 1 8 . .
    C C4 0.88403(11) -0.05841(13) -0.06351(6) 0.0295(5) Uani d . 1 8 . .
    C C5 0.76868(10) 0.00921(11) 0.18002(6) 0.0208(4) Uani d . 1 8 . .
    C C6 0.97263(12) 0.31195(13) 0.16513(8) 0.0333(5) Uani d . 1 8 . .
    C C7 0.59222(11) 0.16606(11) 0.14808(7) 0.0258(4) Uani d . 1 8 . .
    C C8 0.49814(12) 0.19171(12) 0.13750(8) 0.0323(5) Uani d . 1 8 . .
    C C9 0.64745(10) 0.12851(11) 0.09836(6) 0.0214(4) Uani d . 1 8 . .
    C C10 0.79251(12) -0.06863(12) 0.03122(6) 0.0275(4) Uani d . 1 8 . .
    C C11 0.45787(12) 0.17953(13) 0.07799(9) 0.0361(5) Uani d . 1 8 . .
    C C12 0.91054(11) 0.04412(13) -0.04893(6) 0.0277(4) Uani d . 1 8 . .
    C C13 0.87750(11) 0.09150(12) 0.00565(6) 0.0229(4) Uani d . 1 8 . .
    C C14 0.83609(12) 0.40906(12) 0.12938(7) 0.0286(5) Uani d . 1 8 . .
    C C15 0.92558(11) 0.21760(12) 0.15421(7) 0.0267(4) Uani d . 1 8 . .
    C C16 0.78818(11) 0.31533(11) 0.11762(6) 0.0231(4) Uani d . 1 8 . .
    C C17 0.51200(13) 0.14219(13) 0.02899(8) 0.0353(5) Uani d . 1 8 . .
    C C18 0.92784(13) 0.40728(13) 0.15289(8) 0.0323(5) Uani d . 1 8 . .
    C C19 0.82556(13) -0.11492(13) -0.02360(7) 0.0320(5) Uani d . 1 8 . .
    C C20 0.86235(13) -0.09946(13) 0.25901(7) 0.0314(5) Uani d . 1 8 . .
    C C21 0.60690(11) 0.11658(12) 0.03874(7) 0.0279(4) Uani d . 1 8 . .
    H H1c4 0.90622 -0.090662 -0.101466 0.0354 Uiso d . 1 8 . .
    H H1c5 0.7458(12) 0.0463(12) 0.2162(5) 0.025 Uiso d . 1 8 . .
    H H3c5 0.7248(10) -0.0467(10) 0.1703(8) 0.025 Uiso d . 1 8 . .
    H H1c6 1.036543 0.311308 0.18125 0.04 Uiso d . 1 8 . .
    H H1c7 0.619748 0.173886 0.189322 0.0309 Uiso d . 1 8 . .
    H H1c8 0.460415 0.218052 0.171378 0.0387 Uiso d . 1 8 . .
    H H1c10 0.7523 -0.107678 0.058995 0.033 Uiso d . 1 8 . .
    H H1c11 0.392337 0.197082 0.070905 0.0433 Uiso d . 1 8 . .
    H H1c12 0.951668 0.082514 -0.076422 0.0333 Uiso d . 1 8 . .
    H H1c13 0.895387 0.162776 0.015848 0.0275 Uiso d . 1 8 . .
    H H1c14 0.8054 0.475496 0.121157 0.0343 Uiso d . 1 8 . .
    H H1c15 0.956584 0.151559 0.163037 0.032 Uiso d . 1 8 . .
    H H1c16 0.724642 0.316673 0.100864 0.0277 Uiso d . 1 8 . .
    H H1c17 0.483862 0.133891 -0.012037 0.0424 Uiso d . 1 8 . .
    H H1c18 0.96073 0.472515 0.160779 0.0387 Uiso d . 1 8 . .
    H H1c19 0.807881 -0.186217 -0.033893 0.0384 Uiso d . 1 8 . .
    H H1c20 0.808354 -0.145686 0.260001 0.0377 Uiso d . 1 8 . .
    H H2c20 0.919458 -0.140447 0.262926 0.0377 Uiso d . 1 8 . .
    H H3c20 0.85903 -0.050131 0.293224 0.0377 Uiso d . 1 8 . .
    H H1c21 0.64433 0.090806 0.004569 0.0334 Uiso d . 1 8 . .
loop_
    _atom_site_aniso_label
    _atom_site_aniso_U_11
    _atom_site_aniso_U_22
    _atom_site_aniso_U_33
    _atom_site_aniso_U_12
    _atom_site_aniso_U_13
    _atom_site_aniso_U_23
    _atom_site_aniso_type_symbol
    P1 0.0193(2) 0.01481(19) 0.01853(19) 0.00064(12) 0.00178(13) -0.00047(11) P
    O1 0.0281(6) 0.0311(6) 0.0297(5) 0.0062(4) 0.0058(4) 0.0063(4) O
    O2 0.0793(10) 0.0237(6) 0.0305(6) -0.0097(6) -0.0068(6) 0.0070(5) O
    O3 0.0302(7) 0.0460(7) 0.0457(6) -0.0026(6) 0.0044(5) 0.0129(5) O
    O4 0.0328(7) 0.0494(8) 0.0381(6) 0.0049(6) 0.0030(5) 0.0117(5) O
    N1 0.0398(8) 0.0197(6) 0.0210(6) -0.0021(5) -0.0003(5) -0.0017(4) N
    C1 0.0231(7) 0.0170(7) 0.0183(6) -0.0006(5) 0.0028(5) -0.0008(5) C
    C2 0.0220(7) 0.0207(7) 0.0191(6) 0.0039(5) 0.0000(5) 0.0000(5) C
    C3 0.0291(8) 0.0157(7) 0.0232(6) 0.0018(5) 0.0018(5) -0.0002(5) C
    C4 0.0296(8) 0.0387(9) 0.0200(6) 0.0109(7) -0.0019(5) -0.0057(6) C
    C5 0.0254(7) 0.0178(7) 0.0195(6) 0.0000(5) 0.0041(5) 0.0004(5) C
    C6 0.0291(9) 0.0282(8) 0.0424(8) -0.0048(7) -0.0080(6) 0.0019(6) C
    C7 0.0238(8) 0.0194(7) 0.0342(7) -0.0016(6) 0.0030(6) -0.0029(6) C
    C8 0.0248(8) 0.0221(8) 0.0502(9) -0.0009(6) 0.0068(7) -0.0014(6) C
    C9 0.0207(7) 0.0156(7) 0.0280(7) -0.0028(5) -0.0001(5) 0.0015(5) C
    C10 0.0369(9) 0.0225(7) 0.0233(7) -0.0015(6) 0.0032(6) -0.0020(6) C
    C11 0.0211(8) 0.0266(8) 0.0604(10) -0.0010(6) -0.0050(7) 0.0088(7) C
    C12 0.0246(8) 0.0372(9) 0.0216(6) 0.0068(6) 0.0031(5) 0.0044(6) C
    C13 0.0226(7) 0.0237(8) 0.0226(6) 0.0040(6) 0.0002(5) 0.0028(5) C
    C14 0.0339(9) 0.0175(7) 0.0344(7) -0.0005(6) 0.0013(6) 0.0012(6) C
    C15 0.0257(8) 0.0209(7) 0.0334(7) 0.0011(6) -0.0021(6) 0.0021(6) C
    C16 0.0246(8) 0.0211(7) 0.0236(6) 0.0012(6) 0.0010(5) 0.0007(5) C
    C17 0.0311(9) 0.0330(9) 0.0415(9) -0.0042(7) -0.0112(7) 0.0095(7) C
    C18 0.0363(9) 0.0219(8) 0.0385(8) -0.0078(6) -0.0032(7) -0.0008(6) C
    C19 0.0422(10) 0.0263(8) 0.0274(7) 0.0034(7) -0.0024(6) -0.0078(6) C
    C20 0.0351(9) 0.0307(9) 0.0284(7) 0.0008(7) 0.0002(6) 0.0089(6) C
    C21 0.0292(8) 0.0256(8) 0.0288(7) -0.0017(6) -0.0027(6) 0.0041(6) C
loop_
    _geom_bond_atom_site_label_1
    _geom_bond_atom_site_label_2
    _geom_bond_site_symmetry_1
    _geom_bond_site_symmetry_2
    _geom_bond_distance
    _geom_bond_publ_flag
    P1 C1 . . 1.7984(14) ?
    P1 C2 . . 1.7947(13) ?
    P1 C5 . . 1.8024(13) ?
    P1 C9 . . 1.7992(15) ?
    O1 C3 . . 1.2120(18) ?
    O2 N1 . . 1.2520(16) ?
    O3 N1 . . 1.2554(18) ?
    O4 N1 . . 1.2475(18) ?
    C1 C15 . . 1.397(2) ?
    C1 C16 . . 1.400(2) ?
    C2 C10 . . 1.391(2) ?
    C2 C13 . . 1.392(2) ?
    C3 C5 . . 1.512(2) ?
    C3 C20 . . 1.494(2) ?
    C4 C12 . . 1.383(2) ?
    C4 C19 . . 1.388(2) ?
    C4 H1c4 . . 0.96 ?
    C5 H1c5 . . 0.960(13) ?
    C5 H3c5 . . 0.960(13) ?
    C6 C15 . . 1.383(2) ?
    C6 C18 . . 1.384(2) ?
    C6 H1c6 . . 0.96 ?
    C7 C8 . . 1.381(2) ?
    C7 C9 . . 1.403(2) ?
    C7 H1c7 . . 0.96 ?
    C8 C11 . . 1.390(2) ?
    C8 H1c8 . . 0.96 ?
    C9 C21 . . 1.393(2) ?
    C10 C19 . . 1.390(2) ?
    C10 H1c10 . . 0.96 ?
    C11 C17 . . 1.382(2) ?
    C11 H1c11 . . 0.96 ?
    C12 C13 . . 1.391(2) ?
    C12 H1c12 . . 0.96 ?
    C13 H1c13 . . 0.96 ?
    C14 C16 . . 1.385(2) ?
    C14 C18 . . 1.381(2) ?
    C14 H1c14 . . 0.96 ?
    C15 H1c15 . . 0.96 ?
    C16 H1c16 . . 0.96 ?
    C17 C21 . . 1.389(2) ?
    C17 H1c17 . . 0.96 ?
    C18 H1c18 . . 0.96 ?
    C19 H1c19 . . 0.96 ?
    C20 H1c20 . . 0.96 ?
    C20 H2c20 . . 0.96 ?
    C20 H3c20 . . 0.96 ?
    C21 H1c21 . . 0.96 ?
loop_
    _geom_angle_atom_site_label_1
    _geom_angle_atom_site_label_2
    _geom_angle_atom_site_label_3
    _geom_angle_site_symmetry_1
    _geom_angle_site_symmetry_2
    _geom_angle_site_symmetry_3
    _geom_angle
    _geom_angle_publ_flag
    C1 P1 C2 . . . 110.29(6) ?
    C1 P1 C5 . . . 112.59(6) ?
    C1 P1 C9 . . . 108.70(6) ?
    C2 P1 C5 . . . 111.49(6) ?
    C2 P1 C9 . . . 108.74(6) ?
    C5 P1 C9 . . . 104.79(7) ?
    O2 N1 O3 . . . 120.16(14) ?
    O2 N1 O4 . . . 120.84(14) ?
    O3 N1 O4 . . . 118.99(12) ?
    P1 C1 C15 . . . 121.23(11) ?
    P1 C1 C16 . . . 119.07(11) ?
    C15 C1 C16 . . . 119.69(13) ?
    P1 C2 C10 . . . 119.46(11) ?
    P1 C2 C13 . . . 119.85(11) ?
    C10 C2 C13 . . . 120.63(13) ?
    O1 C3 C5 . . . 122.18(12) ?
    O1 C3 C20 . . . 123.22(14) ?
    C5 C3 C20 . . . 114.60(12) ?
    C12 C4 C19 . . . 120.40(14) ?
    C12 C4 H1c4 . . . 119.8 ?
    C19 C4 H1c4 . . . 119.8 ?
    P1 C5 C3 . . . 116.05(10) ?
    P1 C5 H1c5 . . . 109.4(8) ?
    P1 C5 H3c5 . . . 107.6(9) ?
    C3 C5 H1c5 . . . 107.5(9) ?
    C3 C5 H3c5 . . . 108.0(8) ?
    H1c5 C5 H3c5 . . . 108.1(13) ?
    C15 C6 C18 . . . 120.20(16) ?
    C15 C6 H1c6 . . . 119.9 ?
    C18 C6 H1c6 . . . 119.9 ?
    C8 C7 C9 . . . 119.78(14) ?
    C8 C7 H1c7 . . . 120.11 ?
    C9 C7 H1c7 . . . 120.11 ?
    C7 C8 C11 . . . 120.24(15) ?
    C7 C8 H1c8 . . . 119.88 ?
    C11 C8 H1c8 . . . 119.88 ?
    P1 C9 C7 . . . 118.54(11) ?
    P1 C9 C21 . . . 121.64(11) ?
    C7 C9 C21 . . . 119.83(14) ?
    C2 C10 C19 . . . 119.26(14) ?
    C2 C10 H1c10 . . . 120.37 ?
    C19 C10 H1c10 . . . 120.37 ?
    C8 C11 C17 . . . 120.10(16) ?
    C8 C11 H1c11 . . . 119.95 ?
    C17 C11 H1c11 . . . 119.95 ?
    C4 C12 C13 . . . 119.91(14) ?
    C4 C12 H1c12 . . . 120.05 ?
    C13 C12 H1c12 . . . 120.05 ?
    C2 C13 C12 . . . 119.58(14) ?
    C2 C13 H1c13 . . . 120.21 ?
    C12 C13 H1c13 . . . 120.21 ?
    C16 C14 C18 . . . 120.24(14) ?
    C16 C14 H1c14 . . . 119.88 ?
    C18 C14 H1c14 . . . 119.88 ?
    C1 C15 C6 . . . 119.83(14) ?
    C1 C15 H1c15 . . . 120.08 ?
    C6 C15 H1c15 . . . 120.08 ?
    C1 C16 C14 . . . 119.68(14) ?
    C1 C16 H1c16 . . . 120.16 ?
    C14 C16 H1c16 . . . 120.16 ?
    C11 C17 C21 . . . 120.40(16) ?
    C11 C17 H1c17 . . . 119.8 ?
    C21 C17 H1c17 . . . 119.8 ?
    C6 C18 C14 . . . 120.35(15) ?
    C6 C18 H1c18 . . . 119.82 ?
    C14 C18 H1c18 . . . 119.82 ?
    C4 C19 C10 . . . 120.22(15) ?
    C4 C19 H1c19 . . . 119.89 ?
    C10 C19 H1c19 . . . 119.89 ?
    C3 C20 H1c20 . . . 109.47 ?
    C3 C20 H2c20 . . . 109.47 ?
    C3 C20 H3c20 . . . 109.47 ?
    H1c20 C20 H2c20 . . . 109.47 ?
    H1c20 C20 H3c20 . . . 109.47 ?
    H2c20 C20 H3c20 . . . 109.47 ?
    C9 C21 C17 . . . 119.65(14) ?
    C9 C21 H1c21 . . . 120.17 ?
    C17 C21 H1c21 . . . 120.17 ?
loop_
    _geom_hbond_atom_site_label_D
    _geom_hbond_atom_site_label_H
    _geom_hbond_atom_site_label_A
    _geom_hbond_site_symmetry_D
    _geom_hbond_site_symmetry_H
    _geom_hbond_site_symmetry_A
    _geom_hbond_distance_DH
    _geom_hbond_distance_HA
    _geom_hbond_distance_DA
    _geom_hbond_angle_DHA
    _geom_hbond_publ_flag
    C5 H1c5 O3 . . 2_655 0.960(13) 2.252(13) 3.2053(18) 172.1(12) y
    C5 H3c5 O2 . . 5_545 0.960(13) 2.403(12) 3.1936(18) 139.4(11) y
    C7 H1c7 O3 . . 2_655 0.96 2.49 3.4365(19) 167.90 y
    C8 H1c8 O3 . . . 0.96 2.50 3.177(2) 127.75 y
    C10 H1c10 O2 . . 5_545 0.96 2.49 3.3706(19) 152.50 y
    C15 H1c15 O1 . . . 0.96 2.36 3.1780(19) 142.99 y
