# Supplementary material for: Acetonyltriphenyl­phospho­nium nitrate
Source: Acta Crystallogr Sect E Struct Rep Online. 2013 Jan 31;69(Pt 2):o303. doi: 10.1107/S1600536813002110 (PMC3569822; doi:10.1107/S1600536813002110)
Supplement: Supplementary file 2 [file e-69-0o303-Isup2.hkl]

#
# h,k,l, Fc-squared, Fo-squared, sigma(Fo-squared) and status flag
#
data_I
_shelx_title                             '   '
_shelx_refln_list_code                   4
_shelx_F_calc_maximum                    336.78
_exptl_crystal_F_000                     1600
_reflns_d_resolution_high                0.8369

loop_
 _symmetry_equiv_pos_as_xyz
 'x, y, z'
 '-x, y, -z+1/2'
 '-x, -y, -z'
 'x, -y, z+1/2'
 'x+1/2, y+1/2, z'
 '-x+1/2, y+1/2, -z+1/2'
 '-x+1/2, -y+1/2, -z'
 'x+1/2, -y+1/2, z+1/2'

_cell_length_a                           14.0928(5)
_cell_length_b                           12.6455(3)
_cell_length_c                           21.2684(6)
_cell_angle_alpha                        90
_cell_angle_beta                         90.667(2)
_cell_angle_gamma                        90

_shelx_F_squared_multiplier              1.000

loop_
 _refln_index_h
 _refln_index_k
 _refln_index_l
 _refln_F_squared_calc
 _refln_F_squared_meas
 _refln_F_squared_sigma
 _refln_observed_status
   2   0   0  44291.80  39625.90    455.00 o
   4   0   0      8.24      3.96     63.63 <
   6   0   0   1668.47    877.91    137.87 o
   8   0   0    797.03    593.48     28.61 o
  10   0   0     11.82     -1.15     15.08 <
  12   0   0     73.14     23.31     19.92 <
  14   0   0   1930.66   2097.81     68.68 o
  16   0   0    588.25    496.66     25.96 o
   1   1   0   7871.99   8150.51     83.39 o
   3   1   0  49815.20  46035.90    416.45 o
   5   1   0    983.47    807.43     83.98 o
   7   1   0   3820.13   3891.72    209.31 o
   9   1   0   1880.18   1760.76     33.56 o
  11   1   0   4796.87   4297.06     67.51 o
  13   1   0   1689.83   1744.91     52.77 o
  15   1   0    257.72    278.86     16.78 o
   0   2   0    145.82     95.07     11.02 o
   2   2   0   2671.68   2357.13     54.36 o
   4   2   0  15684.50  16067.30    284.63 o
   6   2   0   3785.58   4011.66    186.54 o
   8   2   0     43.86      6.73     14.38 <
  10   2   0    252.62    202.60     19.85 o
  12   2   0      2.05      6.76     13.92 <
  14   2   0     11.58      3.43     10.53 <
  16   2   0    395.63    431.78     26.41 o
   1   3   0  62490.10  62789.30    294.12 o
   3   3   0   4084.81   3969.68     87.50 o
   5   3   0   1190.73   1633.82    108.81 o
   7   3   0   1216.72   1297.68    118.72 o
   9   3   0   1722.88   2041.03     44.03 o
  11   3   0    895.86    878.83     43.73 o
  13   3   0    656.97    640.82     34.77 o
  15   3   0    277.80    299.82     20.02 o
   0   4   0  32613.70  31598.30    252.62 o
   2   4   0    559.49    463.85     24.37 o
   4   4   0   3867.70   4226.17    106.69 o
   6   4   0   3028.62   3499.06    161.42 o
   8   4   0   2608.19   2819.68     48.00 o
  10   4   0      1.61      7.94      8.85 <
  12   4   0    160.93    198.74     17.97 o
  14   4   0     49.49     39.74     14.88 <
  16   4   0    259.86    217.73     18.05 o
   1   5   0    503.82    505.19     27.85 o
   3   5   0    991.41   1282.21     46.39 o
   5   5   0   7189.09   8161.17    151.98 o
   7   5   0    105.61     96.32     15.54 o
   9   5   0   9009.42   8867.10     92.67 o
  11   5   0   3037.80   3166.38     56.68 o
  13   5   0    167.89    148.22     21.07 o
  15   5   0    156.40    141.67     13.63 o
   0   6   0     83.39    162.68     28.73 o
   2   6   0   7910.89   8768.31    127.02 o
   4   6   0   1346.69   1638.76     53.58 o
   6   6   0   2860.02   3046.73     51.94 o
   8   6   0    975.17    927.79     28.54 o
  10   6   0    745.21    707.11     26.39 o
  12   6   0     51.86     32.48      8.73 o
  14   6   0      4.87      2.72     13.38 <
   1   7   0   2760.17   3317.98    104.16 o
   3   7   0   2703.01   3454.50     52.83 o
   5   7   0     56.40     62.92      8.33 o
   7   7   0    329.82    354.13     26.43 o
   9   7   0   1260.49   1340.87     37.97 o
  11   7   0      1.62     -1.63      8.92 <
  13   7   0      0.63     -5.51      6.73 <
   0   8   0   2541.29   3103.62     57.61 o
   2   8   0   1742.74   1726.89     30.51 o
   4   8   0    154.27    158.89     11.51 o
   6   8   0      4.79      5.45      5.97 <
   8   8   0    157.06    139.90     21.87 o
  10   8   0    741.56    720.77     37.78 o
  12   8   0    414.01    430.98     26.22 o
  14   8   0     47.36     34.12     17.81 <
   1   9   0     36.99     35.12      8.04 o
   3   9   0     48.73     76.08     11.57 o
   5   9   0   2702.58   2638.39     53.80 o
   7   9   0   1831.74   1752.44     41.11 o
   9   9   0    333.80    265.65     23.06 o
  11   9   0    317.23    289.66     20.10 o
  13   9   0    408.02    432.24     19.83 o
   0  10   0   4764.45   4887.60     87.27 o
   2  10   0   2323.79   2341.03     40.46 o
   4  10   0   4226.77   4160.04     59.34 o
   6  10   0    976.98   1032.20     28.07 o
   8  10   0    924.15    991.07     30.20 o
  10  10   0    669.36    657.87     25.27 o
  12  10   0      3.80     15.13      7.89 <
   1  11   0   2650.38   2583.41     40.48 o
   3  11   0    591.57    608.83     22.25 o
   5  11   0   1498.03   1477.82     37.40 o
   7  11   0    170.91    176.29     14.53 o
   9  11   0   5120.86   5276.83     79.33 o
  11  11   0   3791.30   3628.45     65.45 o
   0  12   0     13.96     17.16     21.63 <
   2  12   0    974.23    995.00     31.25 o
   4  12   0   1209.61   1159.09     36.52 o
   6  12   0    789.29    854.62     25.25 o
   8  12   0    212.99    263.44     14.91 o
  10  12   0     35.41     80.62     11.74 o
   1  13   0      0.59    -31.22     17.51 <
   3  13   0    703.14    669.26     30.20 o
   5  13   0      0.14      7.09      7.31 <
   7  13   0    575.30    639.76     26.83 o
   0  14   0   3180.26   2963.03     76.02 o
   2  14   0    124.92     99.64     17.37 o
   4  14   0     51.88     66.22     10.78 o
   6  14   0    421.27    429.76     23.32 o
   1  15   0    469.60    434.06     24.01 o
 -15   1   1    137.54    157.22     13.08 o
 -13   1   1   3626.66   3396.13     63.40 o
 -11   1   1   3056.38   2587.00     60.91 o
  -9   1   1     37.31     10.95     13.92 <
  -7   1   1   7804.08   6830.87    268.20 o
  -5   1   1   2718.22   2187.28    126.37 o
  -3   1   1    123.62    158.61     35.88 o
  -1   1   1   9121.04   9670.93     62.36 o
   1   1   1   4346.81   4292.81     69.16 o
   3   1   1  24113.20  23281.00    304.95 o
   5   1   1   5674.12   5423.81    202.52 o
   7   1   1    317.92    370.75     82.33 o
   9   1   1      0.63     23.53     12.77 <
  11   1   1   1642.70   1446.86     39.95 o
  13   1   1    616.19    618.60     33.33 o
  15   1   1   3382.79   3315.85     48.28 o
 -16   2   1   1906.43   1965.74     54.00 o
 -14   2   1     14.32     28.22     10.71 <
 -12   2   1    449.55    433.60     30.10 o
 -10   2   1   2081.23   2131.58     55.10 o
  -8   2   1     34.51     32.56     14.64 <
  -6   2   1   1909.35   1896.73    128.46 o
  -4   2   1   4290.79   4494.77    149.45 o
  -2   2   1  46222.40  46033.90    228.18 o
   0   2   1  20404.50  20782.50    113.33 o
   2   2   1    193.50    225.23     25.26 o
   4   2   1    465.77    421.45     41.59 o
   6   2   1   2412.94   2258.87    144.42 o
   8   2   1   5040.13   5309.95     58.70 o
  10   2   1    438.69    377.21     23.77 o
  12   2   1   1586.42   1452.21     43.94 o
  14   2   1     29.97     42.81     14.57 <
  16   2   1    360.78    299.85     22.16 o
 -15   3   1    508.46    536.50     26.06 o
 -13   3   1    479.76    459.95     30.98 o
 -11   3   1     84.34     71.71     14.24 o
  -9   3   1   3387.70   3274.25     68.14 o
  -7   3   1   4351.11   4494.64    210.39 o
  -5   3   1   3957.43   4194.82    124.65 o
  -3   3   1   1744.43   1903.16     60.01 o
  -1   3   1   2532.49   2474.06     38.82 o
   1   3   1  29192.10  30115.80    171.84 o
   3   3   1   3626.74   3604.09     86.30 o
   5   3   1    551.06    449.63     64.82 o
   7   3   1   2560.16   2576.23    164.43 o
   9   3   1    358.96    337.20     18.88 o
  11   3   1      2.99     14.08     11.12 <
  13   3   1     19.75     15.82     16.53 <
  15   3   1   1367.73   1488.32     41.07 o
 -16   4   1    176.28    207.84     18.80 o
 -14   4   1      1.83     16.36     16.20 <
 -12   4   1   1081.62   1187.71     45.85 o
 -10   4   1   2248.91   2169.21     43.78 o
  -8   4   1     32.03     48.91     12.51 o
  -6   4   1    497.84    484.72     51.76 o
  -4   4   1   4838.75   5643.21    104.34 o
  -2   4   1   7793.91   8664.96     97.67 o
   0   4   1  42257.30  42444.50    207.54 o
   2   4   1    386.05    479.52     28.03 o
   4   4   1  18102.70  20154.40    236.80 o
   6   4   1   1068.86   1186.05     99.41 o
   8   4   1   4892.57   5105.02     61.70 o
  10   4   1    632.05    623.98     29.36 o
  12   4   1    385.52    340.51     21.32 o
  14   4   1   4063.26   4104.75     75.36 o
  16   4   1     20.11     50.15     13.62 o
 -15   5   1    737.59    773.60     25.05 o
 -13   5   1     67.15     92.00     18.68 o
 -11   5   1      0.15      2.44     10.21 <
  -9   5   1     75.07    109.85     18.15 o
  -7   5   1      2.96     10.67      9.57 <
  -5   5   1    537.08    539.16     36.40 o
  -3   5   1   1320.92   1529.75     49.03 o
  -1   5   1     10.80     32.38     13.27 <
   1   5   1    453.40    501.07     34.41 o
   3   5   1    229.49    318.12     27.35 o
   5   5   1   4211.33   4313.81     89.34 o
   7   5   1   7282.19   7533.79     92.29 o
   9   5   1   1962.35   2067.79     46.72 o
  11   5   1   3223.29   3094.86     50.07 o
  13   5   1    689.97    723.57     37.86 o
  15   5   1      7.52     -2.73     11.14 <
 -14   6   1      4.19    -11.67     11.12 <
 -12   6   1   2472.82   2662.17     57.48 o
 -10   6   1   2134.44   2135.32     47.68 o
  -8   6   1   1572.02   1604.07     40.21 o
  -6   6   1    116.34    110.21     10.00 o
  -4   6   1      2.26     -1.43     17.23 <
  -2   6   1   7139.53   7984.47    119.77 o
   0   6   1   3286.28   3233.63     75.33 o
   2   6   1   1632.62   2178.83     78.51 o
   4   6   1      3.75      7.91     13.60 <
   6   6   1   1111.36   1140.77     29.52 o
   8   6   1   2416.96   2308.04     46.32 o
  10   6   1   3745.78   3744.00     52.69 o
  12   6   1     38.92     30.78     10.76 <
  14   6   1    784.10    741.36     31.06 o
 -13   7   1     21.83     25.29     11.96 <
 -11   7   1     27.00      5.91     11.53 <
  -9   7   1   2928.70   2985.36     61.37 o
  -7   7   1   7748.05   8044.16     97.56 o
  -5   7   1    149.77     94.35     10.76 o
  -3   7   1    989.41   1240.87     30.60 o
  -1   7   1   8831.48   8515.05    163.30 o
   1   7   1      6.71     34.97     19.17 <
   3   7   1    360.78    520.60     22.41 o
   5   7   1    784.51    843.80     24.13 o
   7   7   1    300.25    189.57     21.34 o
   9   7   1   1448.97   1604.23     47.18 o
  11   7   1    142.14    155.39     13.92 o
  13   7   1   3378.27   3318.85     68.67 o
 -14   8   1    781.28    757.96     35.32 o
 -12   8   1   1136.33   1125.89     39.99 o
 -10   8   1   1364.79   1359.12     33.14 o
  -8   8   1    467.97    477.70     35.00 o
  -6   8   1   1490.41   1459.76     36.52 o
  -4   8   1   1379.84   1452.86     30.24 o
  -2   8   1    798.02    672.57     21.31 o
   0   8   1     33.24     46.15      7.37 o
   2   8   1    127.83    123.26      9.46 o
   4   8   1    749.80    646.35     20.50 o
   6   8   1   2540.95   2341.57     51.31 o
   8   8   1   1189.96   1241.26     52.02 o
  10   8   1   3688.18   3945.44     74.51 o
  12   8   1   2287.01   2382.84     57.24 o
  14   8   1    179.81    216.98     24.34 o
 -13   9   1     53.45     41.07     11.13 o
 -11   9   1   1174.52   1138.29     31.70 o
  -9   9   1    186.44    190.34     19.03 o
  -7   9   1   4506.96   4748.19     68.07 o
  -5   9   1    821.07    786.18     29.24 o
  -3   9   1   2149.04   2103.43     36.60 o
  -1   9   1   5611.42   5164.97     50.32 o
   1   9   1     92.80     87.63     10.75 o
   3   9   1    207.41    206.67     13.48 o
   5   9   1    110.43    113.37     14.62 o
   7   9   1    507.44    409.46     21.71 o
   9   9   1     12.97      3.09     11.03 <
  11   9   1     15.24     20.12      9.13 <
  13   9   1   1188.21   1135.22     30.35 o
 -12  10   1    196.23    236.98     17.01 o
 -10  10   1    249.89    225.77     14.94 o
  -8  10   1   1629.12   1585.63     38.37 o
  -6  10   1   1972.74   1955.18     42.12 o
  -4  10   1   1246.93   1302.29     34.19 o
  -2  10   1     12.37     -8.17     11.43 <
   0  10   1    135.11    115.10     11.27 o
   2  10   1    107.21     93.47     12.55 o
   4  10   1    438.45    331.15     20.32 o
   6  10   1      3.18     -0.75      8.83 <
   8  10   1    178.14    201.17     16.09 o
  10  10   1    124.84     85.98     11.66 o
  12  10   1      1.63     12.65      9.00 <
 -11  11   1    173.94    190.41     15.36 o
  -9  11   1    543.80    570.01     25.53 o
  -7  11   1   3411.64   3553.64     60.94 o
  -5  11   1   1235.47   1219.62     38.60 o
  -3  11   1    805.76    758.45     22.34 o
  -1  11   1   2004.46   1888.00     45.84 o
   1  11   1   2314.33   2293.45     36.64 o
   3  11   1     66.44     57.47     11.62 o
   5  11   1    712.42    685.40     23.90 o
   7  11   1   1178.86   1099.23     30.50 o
   9  11   1    171.60    121.00     14.98 o
  11  11   1     91.21     77.37      9.34 o
 -10  12   1   1936.99   1807.49     45.69 o
  -8  12   1    236.93    249.77     15.29 o
  -6  12   1    654.19    689.49     22.52 o
  -4  12   1   2268.39   2392.12     51.34 o
  -2  12   1   1926.50   1877.36     42.69 o
   0  12   1      2.98     -2.82      5.97 <
   2  12   1   1616.77   1495.49     33.75 o
   4  12   1   4108.99   4211.91     60.61 o
   6  12   1   1234.64   1304.04     29.86 o
   8  12   1   1729.99   1637.64     35.54 o
  10  12   1   1164.87   1090.06     36.11 o
  -7  13   1   2231.43   2564.24     55.80 o
  -5  13   1   2215.68   2294.57     40.54 o
  -3  13   1   2346.97   2284.06     53.51 o
  -1  13   1   1915.52   1792.21     44.13 o
   1  13   1   2235.07   2243.36     52.48 o
   3  13   1    284.45    348.55     20.69 o
   5  13   1    209.43    200.71     15.21 o
   7  13   1    246.88    220.07     15.58 o
  -6  14   1      5.10      2.03     11.36 <
  -4  14   1    345.67    286.60     22.00 o
  -2  14   1    103.89     81.55     21.47 o
   0  14   1     52.92     56.63     18.53 o
   2  14   1   1541.29   1439.31     39.21 o
   4  14   1   1539.61   1565.61     47.57 o
   6  14   1    577.80    510.52     24.88 o
  -1  15   1   1221.99   1237.93     65.36 o
   1  15   1      4.84     26.63     12.32 <
 -16   0   2    777.61    808.25     34.14 o
 -14   0   2   4670.27   5007.73    101.04 o
 -12   0   2   3023.90   3019.71     85.34 o
 -10   0   2   3543.79   3548.26     88.96 o
  -8   0   2    441.89    457.81     38.37 o
  -6   0   2  34858.10  29865.30    717.12 o
  -4   0   2    260.23    205.94     69.88 <
  -2   0   2   1974.83   1949.74     50.85 o
   0   0   2      9.71     36.26      5.61 o
   2   0   2  27130.00  24837.30    391.20 o
   4   0   2   2494.32   2380.07    185.42 o
   6   0   2  47812.30  43029.00    919.32 o
   8   0   2     49.82     90.37     17.38 o
  10   0   2   3593.24   3717.54     71.70 o
  12   0   2   2939.50   2816.15     76.27 o
  14   0   2    829.07    773.17     56.96 o
  16   0   2    299.47    305.31     20.99 o
 -15   1   2    324.98    317.43     19.73 o
 -13   1   2    609.53    508.80     26.22 o
 -11   1   2   5147.23   4582.88     79.52 o
  -9   1   2     98.06     57.27     13.16 o
  -7   1   2     15.95     25.13     37.29 <
  -5   1   2   1060.06    915.05     56.24 o
  -3   1   2   1290.99    999.63     43.49 o
  -1   1   2  12294.80  12204.60    107.27 o
   1   1   2   8366.43   8470.62    107.91 o
   3   1   2  22728.00  23727.60    261.31 o
   5   1   2  11988.90  10636.70    287.90 o
   7   1   2  16692.30  14760.40    409.57 o
   9   1   2   1326.84   1259.52     29.15 o
  11   1   2    350.58    382.52     21.90 o
  13   1   2   1851.86   2056.33     53.51 o
  15   1   2     11.23     20.56      7.29 <
 -16   2   2     23.60     17.99      9.19 <
 -14   2   2    822.28    855.64     35.72 o
 -12   2   2   2884.84   2856.74     57.85 o
 -10   2   2    297.29    285.71     18.37 o
  -8   2   2   1611.44   1669.14     44.17 o
  -6   2   2   1108.90   1064.28     74.64 o
  -4   2   2   3191.92   2869.06     85.37 o
  -2   2   2   6841.45   7410.52     78.90 o
   0   2   2  15242.10  16039.60    146.18 o
   2   2   2    695.28    858.74     46.49 o
   4   2   2   6386.73   7059.66    144.41 o
   6   2   2   2258.72   2220.35    145.86 o
   8   2   2   4643.07   4863.82     53.54 o
  10   2   2   3875.96   3959.74     60.21 o
  12   2   2   2652.81   2887.84     54.88 o
  14   2   2     30.88     39.73     18.03 <
  16   2   2    231.23    243.36     19.26 o
 -15   3   2      7.94     -4.81     15.47 <
 -13   3   2   1494.63   1458.97     46.89 o
 -11   3   2    169.46     67.78     18.27 o
  -9   3   2     80.72     85.63     12.27 o
  -7   3   2    742.69    709.54     51.64 o
  -5   3   2   4229.34   5101.52    111.79 o
  -3   3   2   3632.82   3769.78     71.06 o
  -1   3   2    317.58    276.67     14.48 o
   1   3   2  17513.30  16761.50    179.12 o
   3   3   2   4661.39   4767.35    102.33 o
   5   3   2    996.63   1133.74     70.13 o
   7   3   2  11469.80  12558.20    364.78 o
   9   3   2    153.02    168.03     15.63 o
  11   3   2    200.67    186.11     17.48 o
  13   3   2    527.57    414.86     25.91 o
  15   3   2    205.50    163.92     14.48 o
 -16   4   2    659.19    699.44     29.91 o
 -14   4   2    265.94    256.88     23.29 o
 -12   4   2    497.69    476.94     30.10 o
 -10   4   2   3039.32   2769.49     65.50 o
  -8   4   2  11404.00  11065.00    122.04 o
  -6   4   2  10108.70  10265.20    208.84 o
  -4   4   2   8179.66   8148.11    168.72 o
  -2   4   2   8356.07   9086.03     89.39 o
   0   4   2   8942.63   9580.18    112.38 o
   2   4   2   3417.96   3981.25     78.91 o
   4   4   2     96.40     66.47     17.61 o
   6   4   2   2277.15   2610.47    142.10 o
   8   4   2    866.78    838.00     27.36 o
  10   4   2   2236.15   2281.27     49.71 o
  12   4   2    282.22    277.90     23.30 o
  14   4   2     93.90     98.65     17.43 o
  16   4   2    450.00    402.93     28.80 o
 -15   5   2    368.02    440.86     19.69 o
 -13   5   2    966.78    977.22     41.79 o
 -11   5   2   6057.64   6140.87    104.38 o
  -9   5   2   3151.18   3203.78     82.79 o
  -7   5   2    183.56    179.62     22.38 o
  -5   5   2   2649.80   2783.22     76.58 o
  -3   5   2   6607.68   6692.53     98.88 o
  -1   5   2    793.81    608.23     27.13 o
   1   5   2   2261.47   2001.20     79.46 o
   3   5   2  22337.80  25153.00    259.54 o
   5   5   2   6979.43   7864.57    141.70 o
   7   5   2   6156.41   6162.28     84.06 o
   9   5   2   3519.57   3627.99     66.73 o
  11   5   2    561.71    740.91     23.68 o
  13   5   2      1.96     27.43     15.51 <
  15   5   2    149.05    150.89     14.38 o
 -14   6   2   2260.26   2349.84     46.68 o
 -12   6   2    594.79    610.52     25.06 o
 -10   6   2    401.32    396.92     29.16 o
  -8   6   2   1070.77   1069.58     39.03 o
  -6   6   2    154.95    278.55     15.29 o
  -4   6   2     33.83     14.82     23.75 <
  -2   6   2  10118.20  10456.20    135.58 o
   0   6   2  11551.90  12105.40    219.12 o
   2   6   2    851.82    982.44     56.48 o
   4   6   2   1153.22   1252.27     50.55 o
   6   6   2    874.80   1036.91     25.15 o
   8   6   2    267.13    285.28     18.80 o
  10   6   2      8.60      9.07      9.93 <
  12   6   2   2909.21   3151.71     57.10 o
  14   6   2   2456.07   2346.83     53.74 o
 -13   7   2    221.74    263.35     17.44 o
 -11   7   2      5.42      5.54      9.03 <
  -9   7   2   1491.70   1510.71     42.72 o
  -7   7   2     87.50     95.66     13.93 o
  -5   7   2     27.00     26.37     10.65 <
  -3   7   2   3641.21   3641.06     51.80 o
  -1   7   2    782.20    813.58     55.49 o
   1   7   2   5634.74   5792.03    111.22 o
   3   7   2   2782.69   3145.68     47.21 o
   5   7   2     21.05     25.11      7.40 o
   7   7   2    725.79    805.16     35.66 o
   9   7   2    175.46    186.79     18.09 o
  11   7   2    570.60    553.42     24.90 o
  13   7   2      4.01      9.67     12.48 <
 -14   8   2     91.48     86.13     25.03 o
 -12   8   2    603.36    543.50     21.38 o
 -10   8   2      0.20     -9.26      8.17 <
  -8   8   2   2917.62   3127.58     62.35 o
  -6   8   2   1141.72   1143.47     35.87 o
  -4   8   2     14.22     26.11      8.85 <
  -2   8   2   1595.07   1702.00     31.59 o
   0   8   2    172.39    164.04      9.77 o
   2   8   2     86.19     77.62      8.58 o
   4   8   2     11.87     27.72      7.13 o
   6   8   2     84.43     94.12     11.05 o
   8   8   2    652.93    619.15     30.60 o
  10   8   2     11.98     33.93     15.73 <
  12   8   2     59.36     57.90     12.70 o
  14   8   2     38.14     46.76     18.63 <
 -13   9   2    216.38    197.04     18.90 o
 -11   9   2    177.31    189.82     16.77 o
  -9   9   2   2503.25   2479.82     49.70 o
  -7   9   2   1896.57   2004.60     40.98 o
  -5   9   2    672.41    670.37     26.80 o
  -3   9   2   4021.29   3954.31     49.60 o
  -1   9   2  11017.90  10660.90     78.68 o
   1   9   2   6070.37   5612.05     58.56 o
   3   9   2   1794.01   1575.75     32.65 o
   5   9   2   2827.75   2813.52     45.93 o
   7   9   2      7.14      9.43      8.35 <
   9   9   2      1.87      0.81     12.01 <
  11   9   2    219.91    239.77     16.69 o
  13   9   2      3.90     10.11     10.51 <
 -12  10   2    521.37    494.97     30.21 o
 -10  10   2   1906.65   1959.06     43.48 o
  -8  10   2    926.68   1029.97     30.88 o
  -6  10   2    852.88    783.77     26.87 o
  -4  10   2    264.04    286.22     21.37 o
  -2  10   2   4225.54   4054.69     53.52 o
   0  10   2      4.68    -20.61     10.14 <
   2  10   2    690.29    625.74     21.65 o
   4  10   2   1170.38   1016.16     29.46 o
   6  10   2   1474.80   1363.49     29.88 o
   8  10   2   1197.48   1187.83     32.90 o
  10  10   2    696.43    722.06     25.64 o
  12  10   2   2068.05   2131.11     51.24 o
 -11  11   2    269.74    286.37     24.35 o
  -9  11   2      1.44     -5.63      9.80 <
  -7  11   2   6364.45   6367.71     97.89 o
  -5  11   2   1397.24   1454.78     40.59 o
  -3  11   2   3969.29   4018.29     51.44 o
  -1  11   2   1674.74   1626.61     41.89 o
   1  11   2     11.96     18.25      8.60 <
   3  11   2   1198.79   1300.77     30.41 o
   5  11   2    103.68    123.78     11.22 o
   7  11   2   1395.31   1247.45     35.89 o
   9  11   2     63.19     53.69     13.63 o
  11  11   2     90.09     78.75     12.03 o
 -10  12   2   1613.63   1566.92     42.81 o
  -8  12   2    549.78    516.15     19.62 o
  -6  12   2    706.56    741.52     23.53 o
  -4  12   2   1057.92   1041.30     35.54 o
  -2  12   2     10.65     13.25      8.90 <
   0  12   2    289.95    232.51     17.76 o
   2  12   2    127.14    101.82      9.66 o
   4  12   2    192.54    168.88     15.22 o
   6  12   2    128.15    154.82     13.35 o
   8  12   2     27.10     49.39     11.44 o
  10  12   2    325.73    422.34     29.30 o
  -7  13   2     73.03     97.84     12.31 o
  -5  13   2   1914.59   1926.44     35.96 o
  -3  13   2     40.82     70.81     17.18 o
  -1  13   2     83.98     82.44     14.99 o
   1  13   2    292.20    269.77     20.11 o
   3  13   2   1062.68   1142.94     37.06 o
   5  13   2    365.56    371.40     17.04 o
   7  13   2    147.17    195.20     16.77 o
  -6  14   2    862.53    842.09     31.50 o
  -4  14   2     24.26     38.25      9.95 o
  -2  14   2    447.13    413.24     27.81 o
   0  14   2     14.41     22.92      6.80 o
   2  14   2     12.46     33.51     16.21 <
   4  14   2     33.83     51.41     11.45 o
   6  14   2    232.73    288.54     29.74 o
  -1  15   2   1450.21   1750.94     75.29 o
   1  15   2   1617.31   1651.38     64.14 o
 -15   1   3    326.35    275.58     23.43 o
 -13   1   3    123.56    124.62     20.10 o
 -11   1   3    308.30    254.11     22.67 o
  -9   1   3   1701.40   1652.44     47.05 o
  -7   1   3   9761.71  10553.00    233.02 o
  -5   1   3   1473.15   1455.87     69.85 o
  -3   1   3  39757.10  40091.60    298.16 o
  -1   1   3   1744.33   1565.18     44.22 o
   1   1   3   1461.46   1711.76     53.46 o
   3   1   3   3377.06   3258.66     92.58 o
   5   1   3   5722.16   5402.36    209.55 o
   7   1   3    937.41    696.18    107.19 o
   9   1   3     18.47     54.00     12.16 o
  11   1   3   1619.73   1578.71     36.78 o
  13   1   3    755.05    705.31     30.71 o
  15   1   3     15.14     11.71      8.17 <
 -16   2   3    355.75    370.03     19.19 o
 -14   2   3    207.18    213.64     23.54 o
 -12   2   3     76.39     98.60     17.99 o
 -10   2   3   2514.80   2420.21     66.07 o
  -8   2   3  12514.60  12959.70    143.25 o
  -6   2   3   7494.69   7813.24    187.53 o
  -4   2   3   4652.00   4893.66     92.41 o
  -2   2   3  14506.00  14572.80    162.74 o
   0   2   3  29112.90  27811.50    211.51 o
   2   2   3   1241.74   1130.23     56.34 o
   4   2   3  14933.70  16722.50    229.20 o
   6   2   3   3496.42   3541.32    183.81 o
   8   2   3   1339.85   1504.48     29.91 o
  10   2   3      1.00     -4.43     12.44 <
  12   2   3    197.43    124.88     15.33 o
  14   2   3      6.11      4.85     13.37 <
  16   2   3    438.13    395.87     18.89 o
 -15   3   3    823.22    981.66     39.23 o
 -13   3   3    595.61    612.83     40.06 o
 -11   3   3   1048.42   1058.43     37.97 o
  -9   3   3    278.47    348.09     18.74 o
  -7   3   3     59.60     57.55     22.02 <
  -5   3   3   1255.32   1290.52     65.48 o
  -3   3   3  14126.80  14610.20    138.90 o
  -1   3   3   1617.29   1757.62     44.13 o
   1   3   3  14587.20  15362.40    140.51 o
   3   3   3  56518.40  56143.60    358.70 o
   5   3   3   8520.57   9373.79    193.38 o
   7   3   3    236.82    178.46     22.79 o
   9   3   3   2176.78   1972.06     44.10 o
  11   3   3   3222.63   3173.57     66.92 o
  13   3   3    143.63    135.33     18.10 o
  15   3   3     50.84     44.16      9.35 o
 -16   4   3    405.46    512.98     27.33 o
 -14   4   3    164.38    170.03     19.96 o
 -12   4   3    565.07    645.77     29.61 o
 -10   4   3   6850.17   6707.65     94.62 o
  -8   4   3   5922.72   5610.31     86.47 o
  -6   4   3    735.82    909.44     67.44 o
  -4   4   3   1895.44   1895.68     84.04 o
  -2   4   3   9849.17   9966.10     93.47 o
   0   4   3   4529.80   4684.08    112.57 o
   2   4   3  40200.00  42833.50    294.01 o
   4   4   3   4691.55   4877.84    122.06 o
   6   4   3     85.87    126.16     46.47 <
   8   4   3    126.21     61.53      8.12 o
  10   4   3   5166.20   5108.62     70.76 o
  12   4   3   1393.96   1399.62     44.49 o
  14   4   3   1290.50   1310.07     42.64 o
  16   4   3    207.83    235.94     24.19 o
 -15   5   3    177.93    166.18     13.17 o
 -13   5   3    124.87    113.78     18.83 o
 -11   5   3   1203.11   1171.71     39.30 o
  -9   5   3    280.58    229.57     23.85 o
  -7   5   3   2637.98   2620.62     60.31 o
  -5   5   3    199.19    249.37     33.88 o
  -3   5   3     27.61     20.76     12.81 <
  -1   5   3   7372.73   8095.10     95.04 o
   1   5   3   4801.35   5179.88    134.26 o
   3   5   3   6292.36   7103.73    123.96 o
   5   5   3   2526.66   2294.69     79.80 o
   7   5   3   7001.11   7426.03     86.06 o
   9   5   3      3.71     22.46     20.58 <
  11   5   3     54.60     93.75     12.44 o
  13   5   3     92.88    108.94     16.09 o
  15   5   3     37.14     51.46     10.79 o
 -14   6   3    174.97    186.01     16.36 o
 -12   6   3     98.94    122.61     13.23 o
 -10   6   3    207.92    197.12     16.16 o
  -8   6   3   1726.75   1676.94     49.27 o
  -6   6   3   7073.08   6848.55     86.07 o
  -4   6   3    813.60    738.43     34.28 o
  -2   6   3   8715.60   8732.43    198.98 o
   0   6   3   2440.44   2313.76     82.70 o
   2   6   3     65.97     44.95     21.17 <
   4   6   3   1205.38   1363.71     38.96 o
   6   6   3    207.77    223.68     20.95 o
   8   6   3    173.90    186.57     24.44 o
  10   6   3    309.20    316.92     21.07 o
  12   6   3     75.14     81.53     14.41 o
  14   6   3    720.10    645.31     34.80 o
 -13   7   3   3176.04   3093.16     48.98 o
 -11   7   3    429.22    470.99     22.62 o
  -9   7   3    983.92    959.38     30.60 o
  -7   7   3   2965.34   2883.12     65.16 o
  -5   7   3    604.17    605.65     23.71 o
  -3   7   3    177.61    150.62     11.85 o
  -1   7   3    728.08    796.54     24.43 o
   1   7   3  11254.40  11469.70    149.61 o
   3   7   3      4.17     44.14      9.89 o
   5   7   3    312.50    223.02     13.65 o
   7   7   3      8.98     17.45     14.80 <
   9   7   3     47.47     37.33     10.48 o
  11   7   3   8696.91   8629.84     99.47 o
  13   7   3   1228.03   1224.32     44.46 o
 -14   8   3    174.29    186.70     30.82 o
 -12   8   3   1003.90    995.95     25.18 o
 -10   8   3      3.17      0.23      8.77 <
  -8   8   3   2110.91   2119.90     47.84 o
  -6   8   3   1962.64   1795.34     41.51 o
  -4   8   3    332.21    274.36     14.45 o
  -2   8   3  17084.90  16723.30    114.08 o
   0   8   3   3777.47   3630.81     41.22 o
   2   8   3    181.62    265.37     14.34 o
   4   8   3    199.90    197.88     13.43 o
   6   8   3    191.20    255.52     15.14 o
   8   8   3     14.51      9.91     11.57 <
  10   8   3    327.62    352.23     22.71 o
  12   8   3    747.80    739.97     25.98 o
  14   8   3   1443.72   1568.33     62.59 o
 -13   9   3   1168.00   1335.56     44.86 o
 -11   9   3    311.41    327.45     19.66 o
  -9   9   3   1136.15   1165.24     32.83 o
  -7   9   3    442.00    371.88     21.62 o
  -5   9   3   1405.67   1477.64     39.04 o
  -3   9   3   1925.67   1993.42     43.40 o
  -1   9   3   3056.29   2899.91     44.62 o
   1   9   3   6577.67   6702.62     63.11 o
   3   9   3    194.53    233.81     14.59 o
   5   9   3    248.90    209.26     13.22 o
   7   9   3    581.63    560.62     22.94 o
   9   9   3     60.86     64.18     13.58 o
  11   9   3   1166.47   1386.83     36.75 o
  13   9   3   1367.39   1415.09     46.98 o
 -12  10   3      1.32      2.16      7.81 <
 -10  10   3      6.39     15.70      8.88 <
  -8  10   3     39.28     22.26     10.60 <
  -6  10   3    766.78    810.84     27.01 o
  -4  10   3    654.71    655.14     29.10 o
  -2  10   3   4222.63   3959.40     57.05 o
   0  10   3   1304.44   1150.70     32.08 o
   2  10   3     35.71     46.39      9.72 o
   4  10   3    832.09    802.69     23.24 o
   6  10   3   1639.41   1423.20     30.54 o
   8  10   3    502.58    472.86     25.34 o
  10  10   3     13.61      3.51      9.93 <
  12  10   3    174.48    162.43     14.53 o
 -11  11   3     57.73     50.02     13.39 o
  -9  11   3    629.03    676.47     26.71 o
  -7  11   3    632.89    603.28     28.54 o
  -5  11   3    468.77    400.63     22.19 o
  -3  11   3    176.05    156.19     16.02 o
  -1  11   3     73.55     68.83     11.34 o
   1  11   3    526.37    502.20     18.07 o
   3  11   3   2105.32   1889.50     34.28 o
   5  11   3    305.17    225.67     12.39 o
   7  11   3     46.90     22.46     10.73 <
   9  11   3    117.48    132.88     16.85 o
  11  11   3    682.09    668.12     26.93 o
 -10  12   3    210.53    206.59     14.13 o
  -8  12   3    175.99    166.72     11.14 o
  -6  12   3    179.89    155.55     12.67 o
  -4  12   3   1020.68    948.84     31.19 o
  -2  12   3     37.38     35.91     16.42 <
   0  12   3   1759.98   1844.53     41.87 o
   2  12   3   3216.59   2973.08     41.94 o
   4  12   3    397.53    363.88     16.77 o
   6  12   3   1791.42   1755.95     37.75 o
   8  12   3     46.17     56.93     12.24 o
  10  12   3      0.40     18.94     12.94 <
  -7  13   3     26.53     29.07      8.77 o
  -5  13   3     14.04      1.62      9.59 <
  -3  13   3     51.36     41.39     15.22 <
  -1  13   3    192.56    207.00     12.88 o
   1  13   3    878.45    963.89     32.83 o
   3  13   3   2483.63   2529.39     43.56 o
   5  13   3   3174.80   2998.18     44.60 o
   7  13   3    670.27    666.69     25.81 o
  -6  14   3   3933.38   4926.74    168.01 o
  -4  14   3   2870.91   2896.43     53.21 o
  -2  14   3     49.24     71.93     16.85 o
   0  14   3      1.64     33.94     16.50 <
   2  14   3   1037.39   1013.04     37.28 o
   4  14   3     21.15     30.54      8.53 o
 -16   0   4   3647.59   3722.53    101.68 o
 -14   0   4   1213.37   1441.96     78.95 o
 -12   0   4    461.40    469.64     40.71 o
 -10   0   4      6.01     14.17     20.02 <
  -8   0   4    415.51    408.04     63.21 o
  -6   0   4   7555.07   5854.70    302.33 o
  -4   0   4   1217.78   1080.81     57.05 o
  -2   0   4  29550.30  28120.00    197.05 o
   0   0   4  46637.00  49062.00    237.94 o
   2   0   4   8817.98   8231.56    245.19 o
   4   0   4  99126.20  80772.10   1048.41 o
   6   0   4  19017.10  16452.00    582.02 o
   8   0   4    322.11    479.41     28.84 o
  10   0   4   5441.13   4552.30     79.09 o
  12   0   4   4588.32   3964.60     82.02 o
  14   0   4    557.66    482.39     36.87 o
  16   0   4    103.18     89.00     12.56 o
 -15   1   4    551.06    573.09     26.81 o
 -13   1   4    933.01    948.73     45.50 o
 -11   1   4     95.48    137.27     18.34 o
  -9   1   4   2498.46   2170.77     57.97 o
  -7   1   4    572.20    448.87     69.12 o
  -5   1   4    817.71    825.86     52.10 o
  -3   1   4    406.66    461.11     25.49 o
  -1   1   4   6839.72   6568.44     78.73 o
   1   1   4  18163.00  18932.80    187.56 o
   3   1   4  50370.00  48282.10    472.71 o
   5   1   4   4826.81   4365.93    191.65 o
   7   1   4  15950.90  14325.90    413.57 o
   9   1   4   1778.50   1964.27     35.13 o
  11   1   4   2209.52   2209.61     43.41 o
  13   1   4    610.87    729.91     31.28 o
  15   1   4   1187.46   1189.12     33.71 o
 -16   2   4     91.56     83.88     10.19 o
 -14   2   4    117.32    114.85     16.99 o
 -12   2   4   1609.40   1619.21     49.94 o
 -10   2   4   2349.79   2475.81     55.27 o
  -8   2   4    908.77   1054.73     42.03 o
  -6   2   4     22.85      8.15     22.34 <
  -4   2   4   3682.54   4273.98     85.60 o
  -2   2   4  10435.20   9932.14    114.47 o
   0   2   4  23374.10  23758.80    214.36 o
   2   2   4  15773.20  16989.90    217.84 o
   4   2   4   3513.00   3856.76    113.74 o
   6   2   4   2326.17   2774.44    165.96 o
   8   2   4   2192.36   2160.97     35.47 o
  10   2   4      1.85      9.23     12.87 <
  12   2   4   1268.53   1080.59     31.27 o
  14   2   4     84.73     75.76     14.63 o
  16   2   4     47.85     57.71      7.94 o
 -15   3   4    271.68    313.54     29.24 o
 -13   3   4    525.90    463.08     29.67 o
 -11   3   4     58.44     73.27     11.67 o
  -9   3   4   1614.96   1568.83     46.21 o
  -7   3   4   2752.65   2896.74    116.07 o
  -5   3   4    424.90    361.26     37.41 o
  -3   3   4     14.89     64.57     13.62 o
  -1   3   4   5194.75   4941.54     87.94 o
   1   3   4  49810.40  47782.30    349.72 o
   3   3   4     39.33     36.70     17.95 <
   5   3   4    128.91     79.25     30.22 <
   7   3   4    345.16    354.34     20.59 o
   9   3   4    696.60    632.48     23.84 o
  11   3   4     44.94     60.52     13.54 o
  13   3   4     35.59     47.54     16.37 <
  15   3   4   1272.30   1283.44     39.28 o
 -16   4   4    739.31    856.38     46.53 o
 -14   4   4    488.65    485.76     27.55 o
 -12   4   4   1388.45   1382.43     41.25 o
 -10   4   4     67.26     76.62     19.80 o
  -8   4   4     10.00     23.16     14.45 <
  -6   4   4   3854.93   3706.04    132.82 o
  -4   4   4   8534.87   8768.68    132.33 o
  -2   4   4    405.29    388.95     20.78 o
   0   4   4   7811.33   7914.58    153.53 o
   2   4   4   1504.84   1343.34     48.73 o
   4   4   4    547.60    723.33     41.35 o
   6   4   4    728.46    781.49     80.74 o
   8   4   4    395.29    349.90     16.99 o
  10   4   4   1221.46   1039.89     27.61 o
  12   4   4   2435.70   2214.65     55.02 o
  14   4   4     99.76    120.16     14.98 o
 -15   5   4    615.22    621.24     24.91 o
 -13   5   4     61.07     61.32     15.30 o
 -11   5   4   2538.90   2513.67     56.56 o
  -9   5   4   9730.78   9110.80    153.18 o
  -7   5   4  10046.80  10022.80    116.58 o
  -5   5   4  15997.00  16360.60    283.93 o
  -3   5   4  12639.10  13413.40    191.73 o
  -1   5   4   4031.87   4121.17     99.69 o
   1   5   4   7942.16   9161.24    186.42 o
   3   5   4    902.96   1372.92     56.29 o
   5   5   4   1043.53   1012.76     55.21 o
   7   5   4    246.24    218.62     12.18 o
   9   5   4  10961.30  11321.90     92.52 o
  11   5   4    244.78    261.40     17.56 o
  13   5   4   1201.45   1239.37     34.60 o
  15   5   4   1649.37   1678.40     41.48 o
 -14   6   4     48.16     68.29     12.33 o
 -12   6   4    621.66    587.02     24.45 o
 -10   6   4      1.93     -4.97     10.76 <
  -8   6   4   1086.41   1149.41     38.68 o
  -6   6   4   1170.05   1234.45     34.34 o
  -4   6   4     61.10     45.47     10.54 o
  -2   6   4  14567.20  13942.30    186.21 o
   0   6   4   1616.00   1166.42     61.15 o
   2   6   4   1751.49   1680.31     91.46 o
   4   6   4  10514.20  11799.20    103.35 o
   6   6   4   5773.52   6683.70     75.62 o
   8   6   4    408.93    506.50     30.02 o
  10   6   4   3778.02   3768.74     53.06 o
  12   6   4   1454.70   1552.81     45.84 o
  14   6   4      1.06     -4.19     13.61 <
 -13   7   4    574.72    627.38     22.03 o
 -11   7   4    135.34    153.26     14.76 o
  -9   7   4    611.43    636.11     22.30 o
  -7   7   4    230.40    153.71     16.66 o
  -5   7   4    308.23    285.13     18.95 o
  -3   7   4   5367.59   5190.37     51.03 o
  -1   7   4   1525.85   1725.84     32.77 o
   1   7   4      1.46     18.51     11.12 <
   3   7   4    379.10    470.55     20.12 o
   5   7   4   5548.81   5973.83     57.93 o
   7   7   4      2.34     14.46     15.37 <
   9   7   4    820.17    712.23     28.87 o
  11   7   4     17.47     35.04      9.60 o
  13   7   4    428.83    348.25     21.64 o
 -14   8   4      1.10     16.45     20.64 <
 -12   8   4     12.02      6.96      8.36 <
 -10   8   4   1226.69   1217.21     32.13 o
  -8   8   4    149.63    122.86     14.13 o
  -6   8   4   2916.87   2903.48     51.02 o
  -4   8   4    579.86    488.11     18.29 o
  -2   8   4   6173.26   6579.12     63.05 o
   0   8   4    633.72    546.80     15.33 o
   2   8   4   1127.10   1094.32     24.44 o
   4   8   4   1372.31   1626.59     32.30 o
   6   8   4     83.31     85.72      9.90 o
   8   8   4     27.43     47.18     15.31 o
  10   8   4    393.04    376.15     22.81 o
  12   8   4    290.11    288.27     17.42 o
  14   8   4    142.18     76.49     34.59 <
 -13   9   4    629.27    660.82     36.85 o
 -11   9   4     10.50     18.72      9.32 <
  -9   9   4   1660.29   1664.13     35.85 o
  -7   9   4   5975.89   5930.38     77.66 o
  -5   9   4    202.37    175.33     21.14 o
  -3   9   4   2424.48   2567.53     47.94 o
  -1   9   4    225.96    241.31     11.90 o
   1   9   4    821.76    734.29     19.05 o
   3   9   4   4120.49   4053.68     52.86 o
   5   9   4     17.02      1.81      7.19 <
   7   9   4      9.97     -2.57      8.05 <
   9   9   4    427.38    451.47     23.45 o
  11   9   4    315.93    307.94     18.57 o
  13   9   4    549.20    596.80     31.38 o
 -12  10   4    110.72     71.05     13.27 o
 -10  10   4    459.51    452.77     18.88 o
  -8  10   4    335.83    283.86     18.45 o
  -6  10   4     15.44     18.60     10.48 <
  -4  10   4   4625.73   4607.81     63.91 o
  -2  10   4    713.93    617.36     25.34 o
   0  10   4   6981.06   6539.53     70.83 o
   2  10   4   2153.59   1998.20     38.75 o
   4  10   4   5491.13   5376.78     50.28 o
   6  10   4     71.20     97.72      9.95 o
   8  10   4    509.81    591.67     26.50 o
  10  10   4    591.69    597.28     23.55 o
  12  10   4    654.73    680.39     26.26 o
 -11  11   4   2074.12   2089.54     42.34 o
  -9  11   4    810.18    789.33     28.23 o
  -7  11   4   3523.20   3863.48     67.64 o
  -5  11   4   1397.22   1558.02     41.72 o
  -3  11   4     23.25      7.30     11.26 <
  -1  11   4    548.73    592.37     28.70 o
   1  11   4   5444.78   5729.23     57.33 o
   3  11   4    856.30    794.14     20.53 o
   5  11   4      2.45     10.15      7.17 <
   7  11   4     23.58     33.33     13.23 <
   9  11   4   1076.30   1043.52     30.58 o
  11  11   4    797.99    973.17     42.27 o
  -8  12   4     19.71      4.24      6.82 <
  -6  12   4   2340.93   2227.99     41.53 o
  -4  12   4   2053.30   2104.92     53.44 o
  -2  12   4    490.69    422.07     24.15 o
   0  12   4    445.13    435.33     23.20 o
   2  12   4   3940.11   3818.60     51.09 o
   4  12   4      1.80      3.17      8.75 <
   6  12   4      3.44     23.40     10.65 <
   8  12   4     10.91      1.42      9.00 <
  -7  13   4    974.86    956.39     26.52 o
  -5  13   4     78.05     75.99     10.18 o
  -3  13   4    735.07    754.12     29.06 o
  -1  13   4     47.89     64.16     16.60 o
   1  13   4    359.45    341.57     24.31 o
   3  13   4    280.70    310.35     21.24 o
   5  13   4   1693.93   1646.45     36.83 o
   7  13   4     69.05     62.80     11.49 o
  -4  14   4   1561.71   1510.72     38.15 o
  -2  14   4    189.32    205.88     19.59 o
   0  14   4    531.09    545.30     33.42 o
   2  14   4     96.47    129.26     23.05 o
   4  14   4   3581.11   3610.19     60.43 o
 -15   1   5    184.91    202.28     16.63 o
 -13   1   5     12.66     20.47     20.17 <
 -11   1   5   4474.51   4664.43     93.85 o
  -9   1   5     21.61     20.18     13.81 <
  -7   1   5   2326.27   1893.81    131.48 o
  -5   1   5   1031.92    691.15     46.21 o
  -3   1   5  40928.40  39465.10    252.99 o
  -1   1   5 115477.00 113422.00    263.82 o
   1   1   5   9619.63  10384.10    120.83 o
   3   1   5  11487.60  10913.10    177.32 o
   5   1   5   8181.83   8261.83    263.70 o
   7   1   5   7839.67   7120.35    291.53 o
   9   1   5    512.17    557.30     20.61 o
  11   1   5    235.27    299.91     17.59 o
  13   1   5   1351.68   1337.82     36.30 o
  15   1   5   2099.56   2065.20     66.75 o
 -16   2   5   1903.98   1992.37     41.30 o
 -14   2   5   5701.49   5958.90    117.90 o
 -12   2   5   1237.85   1153.09     50.48 o
 -10   2   5   2088.24   1967.34     44.77 o
  -8   2   5    402.50    590.38     31.13 o
  -6   2   5     85.12    108.41     21.24 o
  -4   2   5   1367.33   1501.91     60.29 o
  -2   2   5   1585.86   1644.45     50.19 o
   0   2   5   5045.67   5543.98     68.77 o
   2   2   5   4439.75   3916.19    106.11 o
   4   2   5   1101.74    914.32     60.01 o
   6   2   5  11844.40  11019.10    324.13 o
   8   2   5   1630.71   1574.37     27.64 o
  10   2   5   1714.18   1549.47     35.20 o
  12   2   5   3048.53   2963.54     50.33 o
  14   2   5    656.61    652.22     33.03 o
  16   2   5    355.96    318.83     14.64 o
 -15   3   5    305.24    339.72     23.04 o
 -13   3   5    255.74    225.49     27.73 o
 -11   3   5   1718.42   1732.15     47.03 o
  -9   3   5   2641.78   2663.94     59.03 o
  -7   3   5    545.42    639.44     47.38 o
  -5   3   5    806.48    689.76     50.11 o
  -3   3   5   3588.63   3773.64     74.76 o
  -1   3   5  11648.70  11389.90    174.38 o
   1   3   5   3909.53   3638.38    103.60 o
   3   3   5   6504.27   6891.10    113.55 o
   5   3   5   1823.09   1683.80     90.10 o
   7   3   5     82.50     89.14     12.18 o
   9   3   5    447.17    445.14     23.08 o
  11   3   5    379.78    317.15     23.52 o
  13   3   5   1011.69   1047.71     36.09 o
  15   3   5    642.19    738.47     29.95 o
 -14   4   5     10.42     -2.16     12.72 <
 -12   4   5   4799.36   4972.85     74.63 o
 -10   4   5      9.65      7.75     10.04 <
  -8   4   5   1395.90   1500.41     43.17 o
  -6   4   5   3071.89   3081.48     75.54 o
  -4   4   5   3124.39   3302.71     94.80 o
  -2   4   5   6551.95   7100.54    125.56 o
   0   4   5   1791.78   1744.31     77.98 o
   2   4   5    996.87    853.14     58.90 o
   4   4   5  11149.50  13603.90    202.91 o
   6   4   5   2499.38   2838.64     37.92 o
   8   4   5   8255.87   8077.80     59.92 o
  10   4   5    158.97    155.19     15.45 o
  12   4   5    684.12    538.43     25.42 o
  14   4   5      1.70     12.09     10.87 <
 -15   5   5    279.47    297.40     17.41 o
 -13   5   5   1615.62   1615.81     36.78 o
 -11   5   5     40.41     40.76     12.31 o
  -9   5   5    335.65    339.16     27.66 o
  -7   5   5    744.54    731.93     29.91 o
  -5   5   5   1763.60   1652.88     39.57 o
  -3   5   5     13.16     30.25     20.18 <
  -1   5   5   5889.43   5872.82    154.96 o
   1   5   5   2221.36   2155.88     95.40 o
   3   5   5   5990.28   6431.89    174.21 o
   5   5   5   2262.63   2598.37     38.05 o
   7   5   5    843.37   1009.11     27.50 o
   9   5   5     23.42     22.28     10.58 <
  11   5   5     56.35     56.30     11.19 o
  13   5   5    617.45    606.94     28.69 o
  15   5   5     48.06     35.81      7.85 o
 -14   6   5    147.64    162.97     18.68 o
 -12   6   5    976.66    998.15     31.28 o
 -10   6   5    161.56    159.45     15.77 o
  -8   6   5   1534.79   1550.01     39.65 o
  -6   6   5      2.11     10.60      9.38 <
  -4   6   5    430.78    566.57     19.27 o
  -2   6   5   5656.60   5998.61    103.80 o
   0   6   5      2.28     15.77     24.74 <
   2   6   5     11.78    -32.21     26.86 <
   4   6   5    763.14    786.44     21.73 o
   6   6   5    838.91    794.92     23.86 o
   8   6   5   1088.78    996.46     35.15 o
  10   6   5   1222.40   1142.14     36.09 o
  12   6   5   1631.95   1688.06     40.69 o
  14   6   5    651.86    686.39     37.02 o
 -13   7   5   3534.62   3469.05     54.58 o
 -11   7   5    178.41    197.88     15.77 o
  -9   7   5   1116.65   1102.88     28.73 o
  -7   7   5     28.73      4.81     12.17 <
  -5   7   5    350.35    285.40     19.39 o
  -3   7   5   7089.07   6958.49     64.69 o
  -1   7   5   4057.54   4158.54     47.38 o
   1   7   5   3171.09   3467.40     42.10 o
   3   7   5     13.81     35.36      7.75 o
   5   7   5   3965.99   4222.32     44.03 o
   7   7   5    309.19    341.87     19.77 o
   9   7   5    145.08    127.92     16.76 o
  11   7   5    646.03    674.64     25.73 o
  13   7   5     10.60     -0.59     13.19 <
 -12   8   5    298.47    313.87     20.03 o
 -10   8   5     32.21     29.08      8.56 o
  -8   8   5   5475.89   5423.69     64.62 o
  -6   8   5   9374.81   9209.11     93.49 o
  -4   8   5    955.78    940.19     25.40 o
  -2   8   5    508.66    508.02     19.95 o
   0   8   5   2380.48   2234.21     34.10 o
   2   8   5     41.49     73.32      8.91 o
   4   8   5   6731.44   7069.43     58.34 o
   6   8   5   3026.61   3045.88     46.80 o
   8   8   5   3573.88   3685.11     56.77 o
  10   8   5   1591.18   1632.84     36.38 o
  12   8   5     88.51     91.24     10.97 o
 -13   9   5    338.21    326.83     38.07 o
 -11   9   5    353.17    340.13     20.63 o
  -9   9   5   1606.54   1544.20     37.77 o
  -7   9   5   4044.64   4335.25     70.92 o
  -5   9   5   4925.17   4957.27     74.87 o
  -3   9   5  15284.50  15226.50    107.05 o
  -1   9   5   3349.35   3374.73     45.89 o
   1   9   5      3.50      1.40      5.26 <
   3   9   5   2857.04   2842.88     42.88 o
   5   9   5   2410.89   2779.43     40.29 o
   7   9   5    210.45    210.59     13.03 o
   9   9   5    433.11    436.35     19.89 o
  11   9   5    329.86    337.53     22.62 o
  13   9   5     75.92     57.87     20.12 <
 -12  10   5    154.96    169.11     17.58 o
 -10  10   5   1396.08   1492.90     31.90 o
  -8  10   5     30.09      9.27      8.80 <
  -6  10   5     42.92     60.86     13.35 o
  -4  10   5    236.57    257.88     21.91 o
  -2  10   5    780.87    749.03     28.77 o
   0  10   5    394.34    448.12     18.49 o
   2  10   5     52.50     34.58      9.16 o
   4  10   5    141.28    183.10     11.09 o
   6  10   5    564.82    598.57     19.81 o
   8  10   5      2.55      5.09     13.34 <
  10  10   5    111.65     97.83     16.85 o
  12  10   5    331.03    333.68     34.02 o
 -11  11   5    674.51    694.03     27.55 o
  -9  11   5    946.12    939.42     29.26 o
  -7  11   5     79.04     82.92     11.90 o
  -5  11   5    643.60    604.03     27.19 o
  -3  11   5    597.97    570.50     25.41 o
  -1  11   5   1035.37   1026.45     31.39 o
   1  11   5     74.32     68.19     10.10 o
   3  11   5      4.69      3.43      7.08 <
   5  11   5   2369.81   2343.72     38.05 o
   7  11   5     46.21     51.22     13.04 o
   9  11   5     48.67     73.78     12.92 o
  11  11   5      0.23     32.64      9.85 o
  -8  12   5   1033.22   1028.70     24.13 o
  -6  12   5    489.00    512.37     20.63 o
  -4  12   5    940.58    826.45     32.14 o
  -2  12   5    235.32    254.32     18.38 o
   0  12   5     29.78     27.54     15.62 <
   2  12   5   1207.60   1171.95     25.68 o
   4  12   5    833.21    787.45     21.56 o
   6  12   5   1394.20   1429.47     37.55 o
   8  12   5   5639.42   5542.95     66.56 o
  -7  13   5    315.90    383.36     21.15 o
  -5  13   5   1880.57   1935.45     38.73 o
  -3  13   5   1751.48   1811.35     38.68 o
  -1  13   5    247.00    251.44     19.62 o
   1  13   5    418.50    376.06     22.37 o
   3  13   5    719.09    652.84     26.85 o
   5  13   5    466.48    464.80     23.71 o
   7  13   5    209.13    231.80     15.24 o
  -4  14   5    166.41    119.68     13.01 o
  -2  14   5     75.61     88.64     14.53 o
   0  14   5     28.98     48.91     15.25 o
   2  14   5      2.03     17.67     18.41 <
   4  14   5     25.68     29.65     17.45 <
 -16   0   6    383.46    384.29     22.32 o
 -14   0   6   8076.40   8323.46    128.60 o
 -12   0   6    334.42    224.92     40.05 o
 -10   0   6   2596.29   2320.34     96.60 o
  -8   0   6   1995.28   1992.29     81.71 o
  -6   0   6   2667.76   2674.75    187.33 o
  -4   0   6   3954.35   4394.87    102.17 o
  -2   0   6  40941.10  42273.10    277.40 o
   0   0   6  55482.40  55612.30    320.89 o
   2   0   6   7496.75   6847.63    228.48 o
   4   0   6   2380.52   2264.43    184.60 o
   6   0   6   1442.23   1857.87    206.01 o
   8   0   6    469.75    523.29     29.93 o
  10   0   6     13.18      2.99     18.50 <
  12   0   6   4898.94   4697.85     79.33 o
  14   0   6   2947.77   3097.43     86.16 o
  16   0   6   2044.91   2324.22     81.21 o
 -15   1   6    973.10    948.44     39.61 o
 -13   1   6      3.45     -4.18     22.74 <
 -11   1   6   1088.02   1048.02     48.83 o
  -9   1   6    584.47    570.63     28.75 o
  -7   1   6   3006.14   3211.70     94.52 o
  -5   1   6    646.46    709.07     38.25 o
  -3   1   6   1433.74   1293.44     47.69 o
  -1   1   6    685.40    746.05     21.99 o
   1   1   6   2581.03   2452.45     64.62 o
   3   1   6    280.79    265.22     34.06 o
   5   1   6    694.85    661.42     84.93 o
   7   1   6    802.01    838.86     29.34 o
   9   1   6   1779.12   1461.96     35.20 o
  11   1   6     18.75     20.33     12.90 <
  13   1   6      1.66     -1.76     12.08 <
  15   1   6      0.04     15.49     12.32 <
 -16   2   6      0.38    -16.06      5.87 <
 -14   2   6    258.23    220.41     27.19 o
 -12   2   6     69.06     45.29     19.06 <
 -10   2   6    287.49    248.17     22.57 o
  -8   2   6   5506.44   5965.42     91.89 o
  -6   2   6    277.62    315.96     30.45 o
  -4   2   6   1841.07   2456.94     78.14 o
  -2   2   6    140.19    170.65     20.25 o
   0   2   6   1908.99   1745.95     47.76 o
   2   2   6   1257.10   1181.78     53.93 o
   4   2   6   8511.19   9032.18    184.35 o
   6   2   6     28.39     80.79     54.12 <
   8   2   6    219.74    317.14     15.49 o
  10   2   6   1058.70    973.33     27.54 o
  12   2   6    244.87    169.73     16.16 o
  14   2   6     12.66     22.66     15.39 <
  16   2   6    432.56    500.42     26.53 o
 -15   3   6      0.14     27.80     10.14 <
 -13   3   6   1023.78   1038.63     56.30 o
 -11   3   6   1187.74   1227.06     33.67 o
  -9   3   6    315.40    289.38     23.83 o
  -7   3   6   2747.28   3122.07     46.83 o
  -5   3   6   2904.92   3379.56    106.92 o
  -3   3   6  12806.70  13268.10    210.73 o
  -1   3   6  15683.50  15811.00    174.36 o
   1   3   6  47138.70  46733.60    389.23 o
   3   3   6    460.12    463.78     32.15 o
   5   3   6    767.58    735.45     63.65 o
   7   3   6    450.76    465.39     16.02 o
   9   3   6    849.49    842.96     28.01 o
  11   3   6    609.19    551.05     21.98 o
  13   3   6     70.25     79.36     13.91 o
  15   3   6     20.25     24.91     10.69 <
 -14   4   6     22.11     16.59     11.89 <
 -12   4   6   1237.35   1108.30     41.01 o
 -10   4   6   8780.76   8657.94    110.81 o
  -8   4   6    538.91    488.05     27.88 o
  -6   4   6   3767.94   4031.22     65.57 o
  -4   4   6   8583.43   8786.96    194.34 o
  -2   4   6  15019.40  15006.30    189.71 o
   0   4   6   8784.52   8688.34    179.12 o
   2   4   6     20.59     29.19     23.62 <
   4   4   6      0.02    -19.86     25.83 <
   6   4   6    633.81    653.62     15.06 o
   8   4   6      1.25     16.66     16.00 <
  10   4   6     35.12     25.48      9.89 <
  12   4   6   1200.05   1229.37     36.91 o
  14   4   6   3392.84   3422.29     51.90 o
 -15   5   6    141.74    137.77     17.58 o
 -13   5   6   3082.47   3189.85     45.39 o
 -11   5   6   2013.53   2109.89     51.40 o
  -9   5   6    869.44    807.07     34.67 o
  -7   5   6   2530.90   2756.60     51.55 o
  -5   5   6   1830.25   1954.94     39.53 o
  -3   5   6   5199.67   5323.55    129.81 o
  -1   5   6    211.06    209.88     29.64 o
   1   5   6   2904.21   2781.64    113.51 o
   3   5   6  10349.10  11274.50    239.36 o
   5   5   6    730.78    737.10     20.83 o
   7   5   6   8607.26   8389.19     67.87 o
   9   5   6   1266.16   1260.80     34.20 o
  11   5   6   1229.59   1249.45     31.74 o
  13   5   6    387.12    435.42     25.07 o
  15   5   6      1.34     -7.95      9.70 <
 -14   6   6    543.93    568.92     31.82 o
 -12   6   6    702.64    736.84     26.68 o
 -10   6   6      6.50     15.44      9.85 <
  -8   6   6   4204.82   4075.37     63.30 o
  -6   6   6   1142.51   1051.54     32.83 o
  -4   6   6   1582.29   1522.07     30.36 o
  -2   6   6   2745.21   2930.98     56.83 o
   0   6   6    932.13    949.68     74.00 o
   2   6   6   1901.31   2331.20     63.80 o
   4   6   6    519.40    624.28     17.56 o
   6   6   6      8.48     18.84      9.76 <
   8   6   6     18.28     17.43     11.12 <
  10   6   6      4.87      0.68     11.01 <
  12   6   6     23.66     16.36      9.97 <
  14   6   6    736.68    785.18     37.86 o
 -13   7   6     23.90     22.06     14.45 <
 -11   7   6    323.25    297.71     18.75 o
  -9   7   6    150.61    143.45     12.02 o
  -7   7   6   1981.53   1845.95     39.39 o
  -5   7   6   1186.52   1132.44     31.95 o
  -3   7   6      0.92      8.42     10.30 <
  -1   7   6     16.28     16.02      7.79 <
   1   7   6    221.81    268.60     12.82 o
   3   7   6    607.90    586.90     18.75 o
   5   7   6   3878.13   4117.88     42.49 o
   7   7   6    982.58    968.62     27.10 o
   9   7   6    386.81    328.02     22.43 o
  11   7   6    714.79    780.47     27.54 o
  13   7   6    872.17    940.06     36.29 o
 -12   8   6     72.34     62.88     11.04 o
 -10   8   6     44.80     41.39     15.48 <
  -8   8   6      0.19      1.08      9.31 <
  -6   8   6    358.37    362.25     19.12 o
  -4   8   6    247.70    252.95     17.81 o
  -2   8   6     89.78     70.43     11.57 o
   0   8   6     43.37     37.45      6.62 o
   2   8   6     50.23     61.19      8.18 o
   4   8   6      0.44     15.13      8.39 <
   6   8   6     23.90     13.48     10.12 <
   8   8   6    424.61    555.89     28.18 o
  10   8   6     50.93     51.78     12.34 o
  12   8   6    510.66    487.64     22.43 o
 -11   9   6    188.10    176.79     14.17 o
  -9   9   6    146.70    148.16     12.40 o
  -7   9   6    732.60    795.05     24.24 o
  -5   9   6     46.71     48.67     11.10 o
  -3   9   6   5741.83   5650.34     60.13 o
  -1   9   6   2642.09   2700.20     40.22 o
   1   9   6    970.15    962.87     22.54 o
   3   9   6   4183.74   3996.52     47.96 o
   5   9   6   1630.69   1538.79     33.85 o
   7   9   6      2.93     11.98     10.71 <
   9   9   6    377.80    376.91     21.58 o
  11   9   6   1725.63   1804.80     40.42 o
 -12  10   6    696.22    732.34     31.68 o
 -10  10   6   1017.73   1005.65     27.05 o
  -8  10   6   1270.22   1266.30     33.75 o
  -6  10   6   3452.09   3449.45     57.77 o
  -4  10   6   5535.31   5538.30     67.46 o
  -2  10   6   4401.44   4464.33     58.77 o
   0  10   6     22.18     16.89     12.26 <
   2  10   6    849.62    878.64     22.33 o
   4  10   6   2608.47   2523.61     33.56 o
   6  10   6   1932.94   1760.10     30.59 o
   8  10   6    910.48    944.68     35.39 o
  10  10   6    167.48    143.55     14.61 o
  -9  11   6   2241.78   2256.90     42.03 o
  -7  11   6    597.59    658.55     23.42 o
  -5  11   6   1453.54   1389.95     43.94 o
  -3  11   6    947.84    861.74     26.98 o
  -1  11   6    391.33    374.75     20.31 o
   1  11   6    758.16    704.29     23.37 o
   3  11   6   1069.24   1046.08     23.66 o
   5  11   6    130.57    122.13     11.39 o
   7  11   6    312.59    317.36     20.02 o
   9  11   6     49.26     43.38     12.48 o
  -8  12   6   1305.82   1275.42     28.05 o
  -6  12   6     84.14     80.38     10.15 o
  -4  12   6   2137.57   2038.46     45.68 o
  -2  12   6     22.37     28.08     14.26 <
   0  12   6      9.86     10.49     15.79 <
   2  12   6     37.50     42.90     12.29 o
   4  12   6     40.63     42.50      9.14 o
   6  12   6      4.14     10.95      8.65 <
   8  12   6    125.49    121.06     12.97 o
  -7  13   6    256.93    274.35     21.77 o
  -5  13   6    250.38    244.15     15.07 o
  -3  13   6    527.16    465.51     23.74 o
  -1  13   6    103.64    112.63     17.76 o
   1  13   6    419.35    364.31     26.68 o
   3  13   6     17.15      3.84      9.32 <
   5  13   6    420.96    474.42     25.27 o
   7  13   6     57.37     94.86     12.26 o
  -4  14   6   1147.96   1170.37     38.52 o
  -2  14   6    403.30    357.45     20.56 o
   0  14   6    196.13    226.08     16.84 o
   2  14   6    257.40    309.01     18.71 o
   4  14   6      2.68     26.78     14.84 <
 -15   1   7    580.66    561.06     21.40 o
 -13   1   7    119.85     83.88     17.29 o
 -11   1   7     23.60     44.00     16.77 <
  -9   1   7   2187.17   2038.08     52.10 o
  -7   1   7   4502.74   4928.30     87.84 o
  -5   1   7    688.01    754.86     38.66 o
  -3   1   7   9682.00  10083.00    129.53 o
  -1   1   7  21324.30  21451.00    122.57 o
   1   1   7   9222.93   9309.78    107.11 o
   3   1   7   5973.32   6208.71    164.77 o
   5   1   7     48.63     68.88     47.44 <
   7   1   7    175.13    126.52     12.54 o
   9   1   7   1830.25   1725.29     38.05 o
  11   1   7     44.08     93.57     11.65 o
  13   1   7    117.61     96.63     14.21 o
  15   1   7     22.47     34.05     13.25 <
 -16   2   7     35.60     55.15      9.91 o
 -14   2   7    212.12    263.73     23.28 o
 -12   2   7   1580.28   1493.90     65.01 o
 -10   2   7   8499.79   8497.28    111.29 o
  -8   2   7     24.35     12.82     11.20 <
  -6   2   7    221.14    368.39     41.64 o
  -4   2   7  11739.60  12428.30    204.95 o
  -2   2   7    131.54    106.00     15.97 o
   0   2   7    953.25    912.26     38.13 o
   2   2   7    593.54    687.32     44.62 o
   4   2   7   2328.76   2316.72     96.73 o
   6   2   7  23019.90  22124.30    466.05 o
   8   2   7    130.35     93.27     12.38 o
  10   2   7     63.27    109.66     13.85 o
  12   2   7    929.58   1087.54     31.77 o
  14   2   7    483.62    496.91     28.41 o
 -15   3   7    400.01    425.70     18.52 o
 -13   3   7   2893.99   3144.68     90.61 o
 -11   3   7   2635.07   2847.43     68.50 o
  -9   3   7   1895.72   1841.87     48.41 o
  -7   3   7   2202.13   2057.73     50.87 o
  -5   3   7   1385.37   1334.39     68.09 o
  -3   3   7   2306.96   2836.05    103.06 o
  -1   3   7    208.66    133.09     22.31 o
   1   3   7  10403.70   9996.40    191.17 o
   3   3   7    123.13     30.74     23.50 <
   5   3   7    858.84    547.86     74.40 o
   7   3   7  19345.60  20680.30     84.28 o
   9   3   7  11040.20  11964.90     72.57 o
  11   3   7    187.01    187.22     15.66 o
  13   3   7    631.86    569.45     22.85 o
  15   3   7   1129.08   1145.33     34.35 o
 -14   4   7   4752.98   4812.20     62.29 o
 -12   4   7   1024.03   1018.06     46.45 o
 -10   4   7   2107.42   2255.96     56.71 o
  -8   4   7    345.01    296.59     20.85 o
  -6   4   7   8861.29   9040.16     90.36 o
  -4   4   7   2182.58   1725.13     90.89 o
  -2   4   7   3250.83   2774.45     85.57 o
   0   4   7  14892.50  14257.30    242.16 o
   2   4   7   8864.39   8917.48    201.91 o
   4   4   7   5698.90   6499.09    165.40 o
   6   4   7  10349.00  11229.60     56.79 o
   8   4   7    502.46    473.81     21.39 o
  10   4   7   5947.13   6644.25     70.03 o
  12   4   7    560.47    508.45     22.86 o
  14   4   7    539.62    624.02     22.85 o
 -15   5   7    198.17    234.95     21.37 o
 -13   5   7    512.32    455.91     20.28 o
 -11   5   7    218.27    169.01     16.77 o
  -9   5   7   2711.95   2883.94     64.89 o
  -7   5   7    298.32    332.73     16.95 o
  -5   5   7    928.50   1107.71     28.28 o
  -3   5   7   2633.14   2628.95     94.90 o
  -1   5   7   9764.08   9389.76    166.28 o
   1   5   7    897.24    943.49     72.89 o
   3   5   7      0.01      7.03     21.77 <
   5   5   7   5271.36   6052.93     46.43 o
   7   5   7    207.74    259.69     16.70 o
   9   5   7     94.34     68.21     12.43 o
  11   5   7    855.78    923.81     27.49 o
  13   5   7    306.27    288.39     21.02 o
  15   5   7    117.67    111.69     13.11 o
 -14   6   7     42.38     47.51     16.06 <
 -12   6   7     22.24     16.99      8.18 <
 -10   6   7    539.45    606.79     26.32 o
  -8   6   7    158.62    179.55     13.58 o
  -6   6   7   1274.37   1383.94     35.22 o
  -4   6   7    467.29    412.44     19.57 o
  -2   6   7   4449.60   4424.62     49.26 o
   0   6   7   1571.98   1597.23     32.94 o
   2   6   7  12167.70  13743.10     96.60 o
   4   6   7   7466.59   7503.66     54.04 o
   6   6   7    625.16    566.52     19.31 o
   8   6   7     95.50     80.02     10.71 o
  10   6   7     57.79     62.44     12.58 o
  12   6   7     39.45     58.30     10.81 o
  14   6   7     97.30    106.37     13.50 o
 -13   7   7     25.45     31.75      9.29 o
 -11   7   7     17.83     17.92      8.66 <
  -9   7   7   4725.08   4793.95     58.68 o
  -7   7   7    335.49    284.40     19.69 o
  -5   7   7   2539.55   2453.49     47.81 o
  -3   7   7      0.67     21.33     10.26 <
  -1   7   7    244.66    351.11     15.71 o
   1   7   7   1729.39   1918.91     33.47 o
   3   7   7     61.93     82.52      9.66 o
   5   7   7   5391.10   5285.26     58.23 o
   7   7   7   1532.62   1430.72     35.07 o
   9   7   7    749.80    779.88     32.48 o
  11   7   7   2512.35   2744.13     55.72 o
  13   7   7    249.36    279.38     20.55 o
 -12   8   7     14.88     18.10      8.51 <
 -10   8   7     49.52     50.77     12.97 o
  -8   8   7   4383.08   4453.06     64.78 o
  -6   8   7   3700.93   3508.11     55.92 o
  -4   8   7   7135.84   7002.16     77.42 o
  -2   8   7  10584.90  10315.50     74.57 o
   0   8   7   1751.63   1760.24     30.81 o
   2   8   7   2236.39   2342.66     38.99 o
   4   8   7   7595.42   8091.25     67.15 o
   6   8   7   1461.51   1434.74     39.42 o
   8   8   7   1306.57   1252.24     38.74 o
  10   8   7    190.71    151.36     16.98 o
  12   8   7    271.44    301.85     17.84 o
 -11   9   7     65.21     61.92      9.79 o
  -9   9   7    142.43    137.31     12.15 o
  -7   9   7    216.03    211.61     14.18 o
  -5   9   7    127.06    128.30     12.00 o
  -3   9   7   4204.61   4115.97     54.90 o
  -1   9   7   7218.54   7289.47     65.23 o
   1   9   7    303.83    276.67     15.63 o
   3   9   7   2253.98   2211.05     40.20 o
   5   9   7   4967.59   4941.42     60.05 o
   7   9   7    642.74    758.97     27.59 o
   9   9   7     48.69     41.37     14.11 <
  11   9   7    966.24   1124.58     31.58 o
 -10  10   7    190.36    174.73     15.77 o
  -8  10   7     47.83     58.19     10.68 o
  -6  10   7    301.36    283.48     16.72 o
  -4  10   7    787.13    815.99     27.36 o
  -2  10   7    792.93    796.00     27.78 o
   0  10   7     40.29     27.87     12.38 <
   2  10   7    565.80    588.50     18.17 o
   4  10   7    500.13    549.57     17.43 o
   6  10   7    482.54    448.18     17.67 o
   8  10   7      3.56     11.96     11.47 <
  10  10   7    500.07    555.55     24.50 o
  -9  11   7      0.42     -4.11      8.80 <
  -7  11   7      0.70      0.16     10.48 <
  -5  11   7   2489.36   2605.27     51.29 o
  -3  11   7   1023.30   1093.92     36.55 o
  -1  11   7     13.85      5.86     13.37 <
   1  11   7    235.95    236.94     16.66 o
   3  11   7    170.21    175.67     10.76 o
   5  11   7     63.40     47.97      9.62 o
   7  11   7    113.38    110.54     13.48 o
   9  11   7    256.28    227.37     17.36 o
  -8  12   7   1003.63   1028.53     24.37 o
  -6  12   7    317.43    331.46     16.57 o
  -4  12   7   1786.54   1853.13     46.08 o
  -2  12   7   3086.99   3150.21     58.60 o
   0  12   7     48.75     51.31     13.98 o
   2  12   7     10.59     12.66     12.78 <
   4  12   7    715.36    757.89     26.06 o
   6  12   7    745.98    625.01     23.46 o
   8  12   7     22.73     28.39     10.35 <
  -7  13   7    395.65    411.42     24.59 o
  -5  13   7      0.97    -14.57      8.75 <
  -3  13   7    315.39    317.76     20.43 o
  -1  13   7    491.88    523.94     27.64 o
   1  13   7    304.79    262.02     19.33 o
   3  13   7    176.26    204.30     15.62 o
   5  13   7    411.29    427.25     21.04 o
   7  13   7    711.24    812.74     30.71 o
  -4  14   7   1440.43   1553.75     45.74 o
  -2  14   7    399.18    490.96     20.80 o
   0  14   7    139.18    145.57     10.92 o
   2  14   7   1278.93   1247.77     33.52 o
   4  14   7    377.56    516.66     45.79 o
 -16   0   8   1714.79   1780.03     62.56 o
 -14   0   8   1550.85   1544.97     53.97 o
 -12   0   8   3494.35   3509.15     91.93 o
 -10   0   8   2442.11   2558.63     94.78 o
  -8   0   8   2396.89   2417.64     72.21 o
  -6   0   8   4025.29   3936.37    189.49 o
  -4   0   8    699.48    569.67     40.86 o
  -2   0   8  15442.10  16058.20    175.68 o
   0   0   8    112.29    186.17     27.42 o
   2   0   8    114.12     75.89     23.31 o
   4   0   8   7644.60   6254.47    294.05 o
   6   0   8      9.68    107.18     14.34 o
   8   0   8  11243.30  10816.30    106.22 o
  10   0   8   3623.13   3618.75     76.59 o
  12   0   8     24.27     30.51     12.63 <
  14   0   8      1.58     -7.74     13.49 <
 -15   1   8      6.80     -1.06      5.64 <
 -13   1   8     17.81     -0.69     14.44 <
 -11   1   8   3302.98   3428.67     75.08 o
  -9   1   8   3870.91   4010.52     74.29 o
  -7   1   8   1153.50   1065.34     30.00 o
  -5   1   8    326.03    144.83     21.04 o
  -3   1   8    105.14     77.83     15.40 o
  -1   1   8  12202.30  13279.60    102.56 o
   1   1   8     18.77      3.11     11.56 <
   3   1   8   3296.48   2963.93    123.41 o
   5   1   8    618.61    546.55     73.70 o
   7   1   8      7.84     28.79     11.10 <
   9   1   8     25.06     15.63      9.96 <
  11   1   8     27.74     58.49     10.44 o
  13   1   8    134.96     94.35     12.18 o
  15   1   8    585.73    606.41     27.06 o
 -14   2   8    245.91    268.49     18.49 o
 -12   2   8    623.65    602.68     43.62 o
 -10   2   8    194.50    262.67     21.19 o
  -8   2   8   1382.87   1757.54     43.03 o
  -6   2   8   2802.57   3383.26     63.45 o
  -4   2   8   2163.22   2272.00     71.42 o
  -2   2   8    872.44    823.35     33.73 o
   0   2   8   5937.67   7158.74    108.36 o
   2   2   8    972.51   1080.61     57.03 o
   4   2   8      4.54     -3.83     22.53 <
   6   2   8   3874.25   4155.73     41.63 o
   8   2   8    554.66    532.60     18.65 o
  10   2   8    659.08    683.60     24.44 o
  12   2   8    341.06    317.67     18.86 o
  14   2   8    487.43    424.76     25.45 o
 -15   3   8    686.89    699.91     22.47 o
 -13   3   8    394.83    395.65     24.64 o
 -11   3   8    868.38    828.12     42.16 o
  -9   3   8      8.48    -10.96     13.43 <
  -7   3   8      8.46     -3.75      7.91 <
  -5   3   8     53.36     55.07     22.16 <
  -3   3   8   6140.22   7333.22    172.03 o
  -1   3   8    400.46    535.86     37.78 o
   1   3   8  10432.50  10614.10    208.07 o
   3   3   8     19.84     14.37     20.16 <
   5   3   8    893.18    822.40     22.48 o
   7   3   8   1672.51   1640.97     32.91 o
   9   3   8    522.67    562.28     24.58 o
  11   3   8    195.03    176.02     15.09 o
  13   3   8    234.45    227.30     15.97 o
  15   3   8     31.66     46.40      8.31 o
 -14   4   8    607.07    607.73     24.80 o
 -12   4   8    521.83    535.13     25.58 o
 -10   4   8    605.71    624.45     28.58 o
  -8   4   8     14.04     17.10      9.81 <
  -6   4   8    325.11    363.94     15.96 o
  -4   4   8    349.61    227.06     36.09 o
  -2   4   8    400.62    355.56     30.56 o
   0   4   8  12457.00  12780.70    239.48 o
   2   4   8   3352.88   3508.05    133.72 o
   4   4   8     40.41     76.53     13.83 o
   6   4   8   8586.81   8453.85     46.97 o
   8   4   8   4482.12   4443.16     54.75 o
  10   4   8    103.12    115.11     12.55 o
  12   4   8    430.45    459.27     19.69 o
  14   4   8     22.01     17.36      8.24 <
 -15   5   8     18.03     37.44      8.93 o
 -13   5   8   1270.55   1232.07     33.93 o
 -11   5   8  10875.70  11251.50     84.84 o
  -9   5   8   7027.17   7082.51     72.67 o
  -7   5   8   3659.86   3442.13     45.30 o
  -5   5   8   7517.09   6994.94     65.31 o
  -3   5   8   6546.38   6536.86     70.21 o
  -1   5   8  15946.60  16556.60    292.58 o
   1   5   8   4745.72   5173.65    167.40 o
   3   5   8    897.27    876.38     19.57 o
   5   5   8      4.74     -2.43      7.38 <
   7   5   8   3989.61   3945.68     48.85 o
   9   5   8  14018.70  14545.50    130.91 o
  11   5   8      3.56     -2.38     10.46 <
  13   5   8   2275.12   2432.05     44.67 o
 -14   6   8    605.75    636.44     34.43 o
 -12   6   8   1111.65   1069.92     46.16 o
 -10   6   8    229.16    186.01     14.91 o
  -8   6   8    685.32    664.42     23.58 o
  -6   6   8    176.99    191.19     15.75 o
  -4   6   8      5.13     25.40     10.25 <
  -2   6   8   9977.97  10526.40     68.36 o
   0   6   8  19914.80  21318.40    110.00 o
   2   6   8   4828.24   4710.72     39.73 o
   4   6   8   3231.75   3231.06     35.19 o
   6   6   8    174.95    132.38     12.15 o
   8   6   8    201.15    171.84     16.27 o
  10   6   8   5473.61   5800.41     90.82 o
  12   6   8    572.79    631.51     26.14 o
  14   6   8    554.59    544.02     24.31 o
 -13   7   8   1373.53   1373.90     37.15 o
 -11   7   8    264.73    223.87     19.05 o
  -9   7   8     10.32     19.41     11.20 <
  -7   7   8      1.16      0.33     12.38 <
  -5   7   8    194.60    189.84     15.78 o
  -3   7   8     42.11     41.68      9.77 o
  -1   7   8     12.25      5.58      7.66 <
   1   7   8      1.88      4.65      6.22 <
   3   7   8    269.88    328.23     12.87 o
   5   7   8    307.53    335.41     15.38 o
   7   7   8    115.50    111.46     11.64 o
   9   7   8    138.14    173.02     17.48 o
  11   7   8    999.46   1026.01     34.64 o
  13   7   8      0.69     16.57      8.92 <
 -12   8   8    110.55    102.86     14.88 o
 -10   8   8    109.67    119.82     14.32 o
  -8   8   8     14.52     24.61     10.21 <
  -6   8   8    244.74    215.62     16.61 o
  -4   8   8    676.42    640.29     25.83 o
  -2   8   8     16.71     27.12     12.19 <
   0   8   8   1430.74   1328.83     33.40 o
   2   8   8    184.58    161.57     11.30 o
   4   8   8     22.63     27.58      7.99 o
   6   8   8    868.41    831.26     28.91 o
   8   8   8    221.25    233.92     17.30 o
  10   8   8    764.51    753.06     33.87 o
  12   8   8    877.85    955.81     27.66 o
 -11   9   8    152.93    152.20     12.15 o
  -9   9   8    321.19    338.91     15.90 o
  -7   9   8    616.37    600.48     23.00 o
  -5   9   8    225.83    218.98     15.05 o
  -3   9   8   4658.93   4690.61     63.85 o
  -1   9   8   5534.41   5519.10     63.38 o
   1   9   8      0.91     -7.37      9.34 <
   3   9   8    933.33    887.61     25.74 o
   5   9   8    121.08    130.16     12.51 o
   7   9   8    379.21    338.52     23.46 o
   9   9   8    745.65    709.29     29.42 o
  11   9   8      2.67     15.86      7.57 <
 -10  10   8     60.27     83.86     10.45 o
  -8  10   8    142.33    134.12     11.87 o
  -6  10   8    329.98    326.64     17.44 o
  -4  10   8   2654.67   2801.47     48.28 o
  -2  10   8   1217.08   1254.36     34.92 o
   0  10   8   8369.12   8651.30     85.11 o
   2  10   8    699.27    677.18     20.64 o
   4  10   8     85.11     66.18      8.27 o
   6  10   8      8.15     13.62     10.46 <
   8  10   8    704.32    713.09     25.22 o
  10  10   8    176.00    238.78     14.79 o
  -9  11   8    126.00    135.67     13.03 o
  -7  11   8     16.49     36.73     12.42 <
  -5  11   8    356.49    349.20     17.24 o
  -3  11   8    549.71    541.85     28.80 o
  -1  11   8   2293.83   2341.63     47.20 o
   1  11   8     34.46     35.50     14.29 <
   3  11   8    124.00    113.31     10.37 o
   5  11   8   4113.50   3794.73     48.52 o
   7  11   8     17.51     38.19     12.01 o
   9  11   8   1100.48   1168.38     38.69 o
  -8  12   8     48.90     46.28      8.98 o
  -6  12   8     31.63     27.59     10.53 <
  -4  12   8    126.07     89.68     16.27 o
  -2  12   8    193.31    215.49     24.68 o
   0  12   8   1751.74   1826.83     48.88 o
   2  12   8    410.97    432.18     20.24 o
   4  12   8    265.70    208.27     15.26 o
   6  12   8   1499.42   1495.54     32.69 o
   8  12   8    357.17    346.82     22.45 o
  -5  13   8    107.72    117.65     12.38 o
  -3  13   8     21.54     23.86      9.30 <
  -1  13   8    362.42    395.38     23.39 o
   1  13   8   1805.52   1657.77     36.27 o
   3  13   8    491.95    493.37     21.10 o
   5  13   8     37.81     35.88      9.92 o
  -2  14   8    105.50    124.64     13.38 o
   0  14   8    152.37    165.41     11.48 o
   2  14   8   2381.16   2754.61     63.15 o
 -15   1   9     40.05     33.26      8.10 o
 -13   1   9   1220.33   1355.02     37.31 o
 -11   1   9    186.66    157.78     19.49 o
  -9   1   9    388.43    475.90     20.86 o
  -7   1   9   6058.16   6342.36     63.27 o
  -5   1   9   2690.06   2631.00    102.35 o
  -3   1   9  26446.90  27410.70    270.91 o
  -1   1   9   7979.63   8399.67    102.05 o
   1   1   9   6590.76   6715.11    115.08 o
   3   1   9   1256.03   1142.13     59.52 o
   5   1   9    201.66    244.99     53.13 o
   7   1   9     17.12     16.21      9.64 <
   9   1   9   7053.56   6760.90     66.92 o
  11   1   9    140.93    161.24     12.43 o
  13   1   9    168.10    154.05     13.10 o
  15   1   9     75.50     75.73     11.02 o
 -14   2   9     81.29     90.98     15.33 o
 -12   2   9    305.06    344.91     27.11 o
 -10   2   9   8569.51   9247.42    109.85 o
  -8   2   9   2359.27   2485.71     60.25 o
  -6   2   9   1120.61    984.21     33.45 o
  -4   2   9    883.72   1209.32     54.44 o
  -2   2   9  13815.00  14221.20    180.61 o
   0   2   9   3266.05   3086.83    109.10 o
   2   2   9   1144.17   1208.91     61.81 o
   4   2   9     66.93    104.87     29.16 o
   6   2   9   1097.72   1150.50     22.49 o
   8   2   9  10265.20  10031.80     76.07 o
  10   2   9    754.27    747.09     24.95 o
  12   2   9   2271.63   2339.98     44.31 o
  14   2   9   1246.82   1296.86     42.57 o
 -15   3   9     46.70     48.73      7.31 o
 -13   3   9    107.38     76.81     16.55 o
 -11   3   9     38.49     30.75     12.41 <
  -9   3   9    648.16    586.13     32.53 o
  -7   3   9    497.37    448.76     22.77 o
  -5   3   9   1660.81   1613.42     33.66 o
  -3   3   9    363.57    327.49     41.60 o
  -1   3   9   3072.72   3218.52    117.89 o
   1   3   9   6325.39   6457.43    170.51 o
   3   3   9     88.64     73.32     24.14 o
   5   3   9     25.13     15.03      5.13 <
   7   3   9   4231.87   4207.34     40.80 o
   9   3   9   5851.90   5346.40     59.86 o
  11   3   9     66.74     58.16     10.51 o
  13   3   9    868.43    893.98     26.29 o
  15   3   9     32.87     29.70      7.52 o
 -14   4   9    218.56    191.20     13.18 o
 -12   4   9   9255.13   9656.76     84.11 o
 -10   4   9    104.62     65.64     11.10 o
  -8   4   9   1079.58   1109.16     28.03 o
  -6   4   9     15.25     13.00      7.54 <
  -4   4   9    925.18   1054.73     32.65 o
  -2   4   9    454.41    404.08     32.97 o
   0   4   9      8.08    -33.15     27.74 <
   2   4   9  11735.70  11891.10    251.94 o
   4   4   9      1.92      8.62      6.15 <
   6   4   9      1.68      9.83      6.54 <
   8   4   9   1848.51   1883.29     36.64 o
  10   4   9   4438.66   4369.99     58.05 o
  12   4   9    158.36    144.46     12.92 o
  14   4   9      4.83     13.26      7.60 <
 -13   5   9    427.91    442.77     23.61 o
 -11   5   9    154.80    154.12     12.87 o
  -9   5   9     80.08     65.01      9.83 o
  -7   5   9   1069.77   1090.59     30.31 o
  -5   5   9    135.62    144.57     13.24 o
  -3   5   9     40.13    103.11     12.24 o
  -1   5   9   6149.28   5719.85     59.08 o
   1   5   9      1.30     23.62      9.57 <
   3   5   9    320.65    344.67     12.42 o
   5   5   9    152.31    189.18     12.00 o
   7   5   9   1623.71   1820.71     31.24 o
   9   5   9     55.58     41.87     12.65 o
  11   5   9      1.98     -5.51      9.99 <
  13   5   9    941.33    857.71     26.11 o
 -14   6   9     49.09     51.44      9.95 o
 -12   6   9    481.36    531.37     30.08 o
 -10   6   9   1937.63   2012.21     53.55 o
  -8   6   9   2768.49   2905.42     52.36 o
  -6   6   9    821.91    810.88     27.86 o
  -4   6   9    830.23    814.80     27.33 o
  -2   6   9     13.85     12.16      7.43 <
   0   6   9     20.38     29.60      7.47 o
   2   6   9   1015.87   1023.73     21.04 o
   4   6   9   5776.51   5806.78     51.54 o
   6   6   9   5955.05   6254.56     59.56 o
   8   6   9   4576.70   4648.82     69.01 o
  10   6   9    150.08    168.01     19.35 o
  12   6   9    109.31    104.53     11.93 o
  14   6   9    929.83    829.22     27.86 o
 -13   7   9   3257.45   3223.61     52.77 o
 -11   7   9    162.29    166.75     16.50 o
  -9   7   9   2577.29   2688.14     56.35 o
  -7   7   9   1264.89   1195.75     37.78 o
  -5   7   9    169.48    164.38     14.07 o
  -3   7   9   3337.92   3311.75     44.87 o
  -1   7   9   8544.13   8432.76     72.05 o
   1   7   9   3379.15   3280.08     36.64 o
   3   7   9   1545.47   1549.40     26.16 o
   5   7   9    697.55    627.48     21.11 o
   7   7   9     22.42      3.02     13.83 <
   9   7   9    933.36    886.85     30.61 o
  11   7   9    224.65    206.46     15.87 o
  13   7   9    504.29    485.99     23.23 o
 -12   8   9    796.37    812.26     23.29 o
 -10   8   9   2599.23   2666.31     51.63 o
  -8   8   9    987.91    945.85     28.33 o
  -6   8   9     25.66     16.99      9.47 <
  -4   8   9   2389.44   2276.37     36.88 o
  -2   8   9    624.67    618.32     22.97 o
   0   8   9      1.06     18.53      9.99 <
   2   8   9   1449.35   1458.30     31.91 o
   4   8   9   2371.66   2178.71     39.54 o
   6   8   9     23.08     17.44     11.57 <
   8   8   9     74.07     81.95     13.55 o
  10   8   9   2864.03   3145.06     64.43 o
  12   8   9    803.10    906.38     25.34 o
 -11   9   9    412.17    379.97     14.33 o
  -9   9   9     46.65     41.98      9.23 o
  -7   9   9    934.24    949.94     27.03 o
  -5   9   9    871.76    902.63     25.74 o
  -3   9   9   1035.58    985.94     30.66 o
  -1   9   9   6114.60   6006.87     79.14 o
   1   9   9   3945.17   4099.79     58.91 o
   3   9   9   6392.31   6606.65     55.26 o
   5   9   9    352.95    396.83     18.38 o
   7   9   9    526.50    618.50     25.96 o
   9   9   9    519.28    583.24     26.94 o
  11   9   9    116.77    104.75      9.84 o
 -10  10   9    251.61    251.33     14.54 o
  -8  10   9    174.89    171.93     13.04 o
  -6  10   9    428.36    430.55     20.87 o
  -4  10   9     15.52     17.43     11.02 <
  -2  10   9    698.98    758.50     31.83 o
   0  10   9   1637.94   1830.77     40.92 o
   2  10   9    276.66    314.67     18.18 o
   4  10   9    567.23    683.96     21.90 o
   6  10   9    445.70    433.48     18.06 o
   8  10   9   1107.97   1114.78     29.47 o
  10  10   9    136.50    147.87     11.43 o
  -9  11   9    331.94    293.98     15.93 o
  -7  11   9      1.82      2.52      9.54 <
  -5  11   9     97.76    123.37     12.78 o
  -3  11   9   1545.99   1545.43     43.19 o
  -1  11   9   1441.74   1422.54     37.71 o
   1  11   9     55.88     48.75     14.08 o
   3  11   9     22.67     15.26      9.54 <
   5  11   9    109.46    139.25     12.82 o
   7  11   9     82.99     92.37     12.36 o
   9  11   9    673.61    678.40     28.69 o
  -8  12   9    188.81    193.99     16.24 o
  -6  12   9    478.82    492.88     23.46 o
  -4  12   9    188.58    168.59     15.63 o
  -2  12   9      0.11     12.41     12.23 <
   0  12   9     47.51     46.58     11.24 o
   2  12   9   1042.67   1022.81     28.93 o
   4  12   9    214.53    192.01     13.68 o
   6  12   9    249.01    227.89     16.62 o
   8  12   9    531.72    544.80     29.97 o
  -5  13   9   1842.39   1904.99     39.35 o
  -3  13   9    260.55    278.16     15.75 o
  -1  13   9   1280.10   1429.92     40.25 o
   1  13   9    645.78    748.12     26.14 o
   3  13   9   1246.55   1276.19     31.15 o
   5  13   9    194.37    199.38     16.35 o
  -2  14   9    281.73    329.59     28.63 o
   0  14   9    127.05    155.01     24.85 o
 -14   0  10     28.41     24.17     10.61 <
 -12   0  10   1097.91   1061.51     48.50 o
 -10   0  10   7830.42   8196.68    160.73 o
  -8   0  10  16035.10  15615.30    164.16 o
  -6   0  10    421.43    620.02     26.95 o
  -4   0  10  26489.60  25647.10    417.21 o
  -2   0  10  20347.80  21220.40    255.94 o
   0   0  10   1752.15   2305.40     98.71 o
   2   0  10  22406.70  23514.40    363.18 o
   4   0  10  12888.20  13845.60    404.62 o
   6   0  10   4968.78   5229.09     58.32 o
   8   0  10    105.28    135.35     15.58 o
  10   0  10    419.89    301.37     24.74 o
  12   0  10   5159.82   5306.37     91.88 o
  14   0  10    954.94    966.16     43.72 o
 -15   1  10    331.30    349.56     15.60 o
 -13   1  10    578.25    601.73     24.50 o
 -11   1  10   7097.34   7252.17     90.61 o
  -9   1  10    760.84    640.05     26.88 o
  -7   1  10   2300.18   2208.61     36.94 o
  -5   1  10   1772.39   1852.50     42.62 o
  -3   1  10    957.57   1061.91     48.36 o
  -1   1  10      7.41     -6.08     19.78 <
   1   1  10    177.06    156.12     21.04 o
   3   1  10    158.43     40.12     15.56 <
   5   1  10   1454.71   1493.58     24.77 o
   7   1  10    701.14    722.22     20.91 o
   9   1  10   4197.93   4164.11     48.72 o
  11   1  10      7.24     -3.76      8.35 <
  13   1  10   1137.42    987.66     28.01 o
  15   1  10    575.02    567.81     23.42 o
 -14   2  10    146.30    159.29     14.69 o
 -12   2  10    157.93    172.24     20.55 o
 -10   2  10   1104.92   1064.81     33.02 o
  -8   2  10   1088.93    823.00     28.02 o
  -6   2  10      0.83      1.08      7.11 <
  -4   2  10    763.05    778.60     43.35 o
  -2   2  10      0.71     -1.32     15.45 <
   0   2  10     28.15      8.78     23.67 <
   2   2  10     33.29     67.05     24.46 <
   4   2  10   2036.44   2353.58     36.48 o
   6   2  10    147.49    181.39     10.68 o
   8   2  10   3196.49   3303.77     47.23 o
  10   2  10     38.49     31.00      7.60 o
  12   2  10    453.26    397.81     19.22 o
  14   2  10     28.51     31.19     10.14 o
 -15   3  10    608.29    560.61     26.33 o
 -13   3  10     41.71     22.40     11.17 <
 -11   3  10    977.05   1045.45     37.25 o
  -9   3  10     12.32     11.43      8.24 <
  -7   3  10      0.37    -10.99      8.09 <
  -5   3  10   8597.49   9518.15     77.82 o
  -3   3  10      4.81     27.29     21.94 <
  -1   3  10   1508.70   1553.15     86.28 o
   1   3  10   5006.65   5405.42    162.01 o
   3   3  10    856.34   1192.35     28.95 o
   5   3  10   3842.13   4041.40     32.72 o
   7   3  10    575.07    629.91     20.20 o
   9   3  10   3157.50   3084.57     44.53 o
  11   3  10    249.00    230.15     13.93 o
  13   3  10    603.77    642.93     21.73 o
  15   3  10    417.02    474.65     25.44 o
 -14   4  10     14.71     19.63      7.77 <
 -12   4  10   2611.76   2652.54     49.93 o
 -10   4  10   1700.04   1544.58     40.04 o
  -8   4  10   1902.19   1799.42     39.07 o
  -6   4  10   1711.61   1730.23     33.61 o
  -4   4  10    868.45    864.76     22.62 o
  -2   4  10   3784.05   4001.77     48.93 o
   0   4  10  10758.80  10960.20    243.76 o
   2   4  10   6182.79   6902.11     56.91 o
   4   4  10    583.76    567.49     13.35 o
   6   4  10   1347.26   1227.49     20.83 o
   8   4  10   3360.19   3524.37     42.85 o
  10   4  10    287.98    222.84     15.48 o
  12   4  10   1825.87   1719.88     34.03 o
  14   4  10    472.73    654.44     22.38 o
 -13   5  10    985.92    983.98     30.51 o
 -11   5  10    241.53    235.37     18.23 o
  -9   5  10     33.85     44.09     10.11 o
  -7   5  10     65.21     58.08      9.37 o
  -5   5  10   7535.61   7682.70     79.72 o
  -3   5  10   1102.29   1131.25     24.46 o
  -1   5  10    681.53    524.10     15.39 o
   1   5  10   3199.99   3479.85     33.60 o
   3   5  10   2835.10   3217.93     34.42 o
   5   5  10   1694.06   1564.09     27.56 o
   7   5  10  15401.70  16120.70     91.17 o
   9   5  10     29.88     50.24     12.20 o
  11   5  10    218.79    177.29     14.76 o
  13   5  10    357.28    310.98     16.22 o
 -14   6  10   1961.32   2134.61     50.51 o
 -12   6  10   1453.70   1633.63     48.87 o
 -10   6  10    557.44    521.54     28.53 o
  -8   6  10    617.64    587.44     24.59 o
  -6   6  10   2415.51   2350.47     43.94 o
  -4   6  10    809.67    742.29     22.82 o
  -2   6  10     19.64     25.11      9.20 <
   0   6  10   1431.03   1454.97     24.92 o
   2   6  10   5057.39   5198.16     46.61 o
   4   6  10    269.01    281.24     13.11 o
   6   6  10    334.86    334.93     15.68 o
   8   6  10    755.55    797.18     31.66 o
  10   6  10   1800.51   1958.22     54.83 o
  12   6  10    240.03    212.69     13.77 o
 -13   7  10    104.49     83.29      8.89 o
 -11   7  10    374.12    350.86     20.87 o
  -9   7  10    138.19    101.94     14.75 o
  -7   7  10      0.38     -4.54     11.74 <
  -5   7  10    690.01    674.77     22.71 o
  -3   7  10    730.69    727.15     24.12 o
  -1   7  10   5119.99   4690.99     57.13 o
   1   7  10   3819.04   3458.27     40.90 o
   3   7  10   2293.93   2247.10     35.10 o
   5   7  10   3301.20   3296.39     43.25 o
   7   7  10    325.98    345.59     17.43 o
   9   7  10    398.45    446.13     25.52 o
  11   7  10    555.02    569.66     20.23 o
  13   7  10     19.40      0.03      7.39 <
 -12   8  10    369.80    406.77     16.08 o
 -10   8  10    415.82    388.88     20.24 o
  -8   8  10   1157.71   1176.17     34.79 o
  -6   8  10    608.69    579.54     23.43 o
  -4   8  10   2110.62   2153.89     39.98 o
  -2   8  10   2539.82   2417.95     39.95 o
   0   8  10    303.78    329.69     17.18 o
   2   8  10     32.65     38.38      9.31 o
   4   8  10    955.50    942.55     24.36 o
   6   8  10      0.06      7.72     10.82 <
   8   8  10    833.78    818.69     27.43 o
  10   8  10     30.29     30.75     12.16 <
  12   8  10    206.17    227.60     13.64 o
 -11   9  10     16.45      9.20      6.85 <
  -9   9  10   1559.89   1466.69     27.89 o
  -7   9  10   1409.07   1312.51     30.88 o
  -5   9  10    429.62    435.57     18.83 o
  -3   9  10     61.95     67.13     15.48 o
  -1   9  10    344.44    285.37     21.27 o
   1   9  10    198.46    164.09     14.65 o
   3   9  10    918.88    964.88     24.67 o
   5   9  10   1065.40   1165.41     33.56 o
   7   9  10   4868.88   5200.54     72.61 o
   9   9  10   1359.89   1386.53     51.55 o
  11   9  10    175.40    166.59     12.70 o
 -10  10  10     42.39     46.65      7.59 o
  -8  10  10    819.11    875.14     24.75 o
  -6  10  10   5749.95   5958.13     69.01 o
  -4  10  10   3665.87   3750.11     54.18 o
  -2  10  10   2212.52   2259.42     54.34 o
   0  10  10    605.80    595.81     24.85 o
   2  10  10   1074.56   1231.48     28.19 o
   4  10  10    367.37    419.41     17.77 o
   6  10  10    767.56    819.61     24.55 o
   8  10  10     29.43     24.36     13.11 <
  10  10  10    830.68    862.54     26.97 o
  -9  11  10      4.76      6.95      6.78 <
  -7  11  10    152.12    173.20     12.10 o
  -5  11  10   2036.91   1977.52     37.24 o
  -3  11  10     35.33     48.12     11.41 o
  -1  11  10   1328.60   1418.07     40.71 o
   1  11  10   2107.93   2168.18     40.03 o
   3  11  10    149.11    178.41     12.10 o
   5  11  10   1834.54   1917.91     34.89 o
   7  11  10   2207.00   2147.01     39.08 o
   9  11  10    249.74    261.39     22.48 o
  -6  12  10    386.64    425.47     20.74 o
  -4  12  10    193.24    206.78     16.57 o
  -2  12  10    238.46    245.81     18.74 o
   0  12  10    329.51    346.11     17.29 o
   2  12  10     17.19     24.44     10.14 <
   4  12  10     45.25     26.96     13.09 <
   6  12  10     31.36     25.18     10.84 <
  -5  13  10      5.59     32.06      8.45 o
  -3  13  10    164.79    151.06     10.40 o
  -1  13  10     35.34     49.19      8.55 o
   1  13  10      8.47     22.09      7.29 o
   3  13  10     47.93     65.61     12.28 o
   5  13  10    384.94    405.45     30.55 o
 -15   1  11   1194.25   1223.36     31.14 o
 -13   1  11    149.35    137.48     15.55 o
 -11   1  11    373.58    363.01     21.78 o
  -9   1  11    741.82    660.38     24.81 o
  -7   1  11     90.46     56.56     10.46 o
  -5   1  11     17.89     46.87      7.25 o
  -3   1  11   8046.42   8934.88    187.98 o
  -1   1  11    810.46    801.54     56.63 o
   1   1  11    858.89    820.80     44.32 o
   3   1  11    556.85    535.60     32.54 o
   5   1  11    302.98    403.25     12.44 o
   7   1  11     49.33     84.89     10.61 o
   9   1  11    430.47    505.61     21.03 o
  11   1  11   1773.41   1568.10     29.18 o
  13   1  11   1448.81   1446.66     32.34 o
  15   1  11    757.39    925.10     33.49 o
 -14   2  11     34.90     39.45      7.30 o
 -12   2  11   1187.86   1187.16     42.26 o
 -10   2  11    267.66    274.38     19.98 o
  -8   2  11     86.89    117.80     13.41 o
  -6   2  11     87.09    104.53     11.06 o
  -4   2  11   3306.63   3566.61     49.37 o
  -2   2  11   3069.12   2963.10     90.39 o
   0   2  11  27597.70  27383.50    354.43 o
   2   2  11   6045.03   6212.74    179.62 o
   4   2  11     94.65     64.55      6.22 o
   6   2  11     52.55     72.05      8.46 o
   8   2  11   1556.73   1502.43     30.52 o
  10   2  11   1058.94   1104.87     25.17 o
  12   2  11     11.31     13.46      8.84 <
  14   2  11    488.36    535.13     24.89 o
 -13   3  11    994.75   1031.46     32.13 o
 -11   3  11    723.60    806.66     31.49 o
  -9   3  11   1008.73   1046.19     36.61 o
  -7   3  11   1606.79   1515.47     37.57 o
  -5   3  11    238.95    161.59     11.33 o
  -3   3  11   1156.42   1051.75     22.13 o
  -1   3  11     15.91     17.06     10.54 <
   1   3  11    646.19    653.57     21.80 o
   3   3  11      3.29     13.78      5.64 <
   5   3  11   1356.25   1438.85     20.23 o
   7   3  11   1938.29   1752.09     32.21 o
   9   3  11      4.40      5.33      7.15 <
  11   3  11   1621.27   1669.06     32.16 o
  13   3  11   3492.58   3655.43     46.97 o
 -14   4  11    190.93    210.36     11.93 o
 -12   4  11     68.01     61.81     10.94 o
 -10   4  11    165.42    144.19     14.61 o
  -8   4  11    514.44    504.69     21.80 o
  -6   4  11   5787.41   6187.39     63.98 o
  -4   4  11     60.16     88.80      8.38 o
  -2   4  11    424.76    422.21     13.52 o
   0   4  11    408.14    308.31     12.69 o
   2   4  11    212.92    282.39     10.98 o
   4   4  11   4789.91   4828.66     39.54 o
   6   4  11   9472.16   9300.55     55.19 o
   8   4  11    112.74    140.94     10.15 o
  10   4  11   1038.90    982.82     29.86 o
  12   4  11    612.61    581.62     23.13 o
  14   4  11     63.01     75.08      8.40 o
 -13   5  11     52.80     50.19     11.13 o
 -11   5  11   2218.02   2243.37     41.77 o
  -9   5  11     44.83     63.22     10.76 o
  -7   5  11   1428.95   1315.13     29.39 o
  -5   5  11   2914.34   2867.43     45.52 o
  -3   5  11    359.54    393.36     14.67 o
  -1   5  11    595.99    575.33     16.49 o
   1   5  11     20.84     31.28      5.87 o
   3   5  11   5596.79   5877.74     42.62 o
   5   5  11    228.67    238.09     11.29 o
   7   5  11    482.27    524.15     19.26 o
   9   5  11    306.35    313.73     19.09 o
  11   5  11     90.29     71.83     10.88 o
  13   5  11     34.40     40.42      8.04 o
 -12   6  11      0.15     18.34      9.55 <
 -10   6  11    238.48    194.78     18.79 o
  -8   6  11    137.66    107.28     13.19 o
  -6   6  11    288.60    236.97     18.03 o
  -4   6  11    250.99    184.97     13.57 o
  -2   6  11     39.22     35.49      9.06 o
   0   6  11   8988.69   9145.12     66.06 o
   2   6  11   7834.75   8118.71     60.44 o
   4   6  11    332.13    328.71     12.78 o
   6   6  11     33.83     31.53      8.13 o
   8   6  11   1799.67   1891.19     46.58 o
  10   6  11    323.33    279.65     22.18 o
  12   6  11    780.22    804.42     22.85 o
 -13   7  11     30.68     28.42      8.27 o
 -11   7  11   1224.83   1178.76     32.38 o
  -9   7  11    596.68    575.96     26.18 o
  -7   7  11    183.75    173.28     14.29 o
  -5   7  11   3273.26   3360.63     47.51 o
  -3   7  11   1539.07   1543.24     35.04 o
  -1   7  11    654.21    656.28     22.22 o
   1   7  11   1991.90   2061.69     32.26 o
   3   7  11   1320.34   1269.35     25.46 o
   5   7  11    498.96    545.91     18.36 o
   7   7  11    648.54    683.82     22.51 o
   9   7  11   1764.60   1824.31     45.51 o
  11   7  11    945.92    961.78     23.86 o
 -12   8  11     12.45     18.06      7.07 <
 -10   8  11    673.12    689.94     21.01 o
  -8   8  11   2418.93   2558.56     41.77 o
  -6   8  11   2490.60   2555.43     40.89 o
  -4   8  11   1108.14   1025.26     26.67 o
  -2   8  11   1229.66   1165.24     28.75 o
   0   8  11   2584.91   2578.12     40.69 o
   2   8  11   6231.60   6377.42     65.49 o
   4   8  11    412.44    433.49     16.83 o
   6   8  11    597.31    625.34     23.91 o
   8   8  11   1469.24   1487.02     46.89 o
  10   8  11      0.35     -0.35      8.67 <
  12   8  11    383.73    407.34     27.00 o
 -11   9  11    211.85    190.93     15.15 o
  -9   9  11    691.97    689.28     20.89 o
  -7   9  11      1.41     -0.06      8.61 <
  -5   9  11    995.92    949.02     27.17 o
  -3   9  11     64.81     75.40     10.35 o
  -1   9  11     83.06     90.61     14.91 o
   1   9  11    275.20    256.76     17.61 o
   3   9  11   3831.09   3660.51     49.10 o
   5   9  11   2586.94   2685.67     44.49 o
   7   9  11     21.99     25.80     12.66 <
   9   9  11   3010.28   3250.30     76.49 o
  11   9  11   2875.58   3033.93     73.42 o
 -10  10  11    837.55    915.92     26.53 o
  -8  10  11    650.57    632.78     20.42 o
  -6  10  11     26.40     12.36      9.01 <
  -4  10  11    231.39    240.39     16.02 o
  -2  10  11   3179.65   3463.31     57.17 o
   0  10  11   1298.03   1322.22     34.21 o
   2  10  11   1255.47   1243.32     27.84 o
   4  10  11    190.54    178.15     15.83 o
   6  10  11     96.84    125.01     11.83 o
   8  10  11      1.13    -11.28     11.11 <
  10  10  11     58.80     60.20     12.63 o
  -9  11  11    692.11    736.82     32.35 o
  -7  11  11    834.52    902.14     25.95 o
  -5  11  11   1509.55   1531.18     37.10 o
  -3  11  11    521.37    538.52     23.28 o
  -1  11  11    514.04    509.33     25.41 o
   1  11  11    855.56    783.43     24.52 o
   3  11  11    579.88    543.49     20.48 o
   5  11  11   1027.90   1122.33     26.67 o
   7  11  11    455.31    486.23     22.55 o
  -6  12  11   1673.60   1806.70     40.51 o
  -4  12  11     55.83     78.06     10.34 o
  -2  12  11      8.09     24.06      9.43 <
   0  12  11   1740.07   1758.34     35.56 o
   2  12  11    648.24    699.13     22.07 o
   4  12  11     92.72    111.46     11.01 o
   6  12  11    985.49   1044.82     28.70 o
  -3  13  11   1381.71   1322.65     30.56 o
  -1  13  11   1020.84    967.95     24.00 o
   1  13  11    847.81    787.73     23.77 o
   3  13  11    272.49    242.37     14.72 o
 -14   0  12    105.90    121.06     14.99 o
 -12   0  12      5.84     14.63     12.36 <
 -10   0  12  12963.40  13499.10    166.11 o
  -8   0  12   6973.19   7581.42    120.82 o
  -6   0  12   4299.43   4622.03     74.54 o
  -4   0  12    548.11    515.48     24.26 o
  -2   0  12  16302.90  17390.40    215.76 o
   0   0  12   9625.13  10864.50    229.42 o
   2   0  12  26612.50  28585.20    248.45 o
   4   0  12   2136.22   2197.64     37.79 o
   6   0  12   3030.83   3300.39     41.55 o
   8   0  12   9324.85   8873.80     89.46 o
  10   0  12   1181.63   1022.55     31.83 o
  12   0  12   2187.99   2223.66     50.56 o
  14   0  12     22.21     51.71     11.64 o
 -13   1  12      2.38     -5.85      8.16 <
 -11   1  12    104.60     72.81     13.33 o
  -9   1  12   2129.89   2065.95     48.18 o
  -7   1  12   2525.50   2544.99     52.75 o
  -5   1  12   2148.78   2105.25     38.69 o
  -3   1  12    257.29    271.14     15.29 o
  -1   1  12   5186.81   5883.20     67.45 o
   1   1  12   7411.84   8434.59     67.51 o
   3   1  12   1179.50   1322.90     22.01 o
   5   1  12    183.34    191.70      8.22 o
   7   1  12   1360.78   1236.32     25.95 o
   9   1  12   1728.11   1813.51     29.27 o
  11   1  12    433.53    422.36     14.70 o
  13   1  12   1008.39   1037.66     26.10 o
 -14   2  12     39.68     35.95      6.78 o
 -12   2  12    595.25    621.86     30.09 o
 -10   2  12   1401.58   1444.88     40.84 o
  -8   2  12    141.12    153.73     16.21 o
  -6   2  12     68.01     98.71     11.07 o
  -4   2  12      3.66     10.46      7.28 <
  -2   2  12   1489.64   1780.55     25.90 o
   0   2  12     21.93     27.46      7.46 o
   2   2  12   1765.44   1841.63     34.86 o
   4   2  12     94.38     71.70      5.55 o
   6   2  12     22.13     20.56      5.35 o
   8   2  12    128.04    135.32     10.54 o
  10   2  12    709.56    756.51     20.80 o
  12   2  12    224.01    222.16     13.99 o
  14   2  12    740.84    770.17     27.35 o
 -13   3  12    482.47    496.49     20.86 o
 -11   3  12   1723.65   1810.85     40.98 o
  -9   3  12     82.85     83.35     11.55 o
  -7   3  12   1088.66    985.79     28.24 o
  -5   3  12    991.71    883.17     22.79 o
  -3   3  12   1893.65   1860.11     28.00 o
  -1   3  12   2516.75   2962.89     33.06 o
   1   3  12   4519.82   4664.27     41.97 o
   3   3  12     11.36     30.91      5.92 o
   5   3  12      2.51      0.44      5.31 <
   7   3  12    322.17    370.76     15.25 o
   9   3  12   3857.79   3867.45     42.76 o
  11   3  12   1362.16   1389.24     28.35 o
  13   3  12    259.61    254.00     12.97 o
 -14   4  12    167.94    149.06     14.29 o
 -12   4  12     20.70     42.53      7.29 o
 -10   4  12    153.30    179.04     17.19 o
  -8   4  12    970.90    955.56     28.14 o
  -6   4  12    679.40    735.21     22.13 o
  -4   4  12   2934.99   3194.90     37.48 o
  -2   4  12   2274.78   2315.63     28.27 o
   0   4  12   3361.07   3327.02     28.99 o
   2   4  12    217.76    160.11      8.94 o
   4   4  12   1888.87   1929.88     26.24 o
   6   4  12   1839.56   1895.06     28.39 o
   8   4  12   1164.56   1158.97     24.36 o
  10   4  12     16.32     20.19      9.79 <
  12   4  12    165.36    145.32     12.19 o
  14   4  12     65.22     61.31     15.71 o
 -13   5  12    807.40    839.76     36.42 o
 -11   5  12    746.97    808.19     21.82 o
  -9   5  12   1958.39   2021.00     37.13 o
  -7   5  12  12476.10  12807.80     97.01 o
  -5   5  12   5154.07   5307.50     58.38 o
  -3   5  12     95.16     57.44      6.76 o
  -1   5  12   4783.59   4657.07     44.44 o
   1   5  12  15132.60  15913.30     76.77 o
   3   5  12   1755.35   1735.08     24.44 o
   5   5  12     13.19     14.61      6.44 <
   7   5  12   1543.34   1554.51     32.64 o
   9   5  12    990.11    967.39     28.86 o
  11   5  12    187.60    205.89     15.53 o
  13   5  12   3884.94   4031.23     48.34 o
 -12   6  12    101.45     81.62     10.25 o
 -10   6  12   1233.12   1174.92     30.08 o
  -8   6  12    194.82    184.02     16.88 o
  -6   6  12    160.66    143.05     12.74 o
  -4   6  12    144.50    136.76     13.04 o
  -2   6  12     84.48    100.44     10.18 o
   0   6  12    201.40    153.06     10.30 o
   2   6  12    437.49    351.51     13.96 o
   4   6  12   6019.97   5941.57     54.26 o
   6   6  12   2633.84   2622.03     34.87 o
   8   6  12     89.31     81.94     12.13 o
  10   6  12   6148.99   6513.78     95.05 o
  12   6  12    862.01    885.65     24.64 o
 -11   7  12    184.33    151.84     12.16 o
  -9   7  12     75.17     65.64     10.98 o
  -7   7  12   2164.33   2029.15     37.94 o
  -5   7  12    441.60    352.25     16.59 o
  -3   7  12     84.27    110.18     14.14 o
  -1   7  12    146.95    137.41     13.53 o
   1   7  12     73.87     64.21      8.82 o
   3   7  12    327.79    310.96     12.93 o
   5   7  12   2563.08   2578.65     34.31 o
   7   7  12    596.89    596.90     23.99 o
   9   7  12    610.47    635.30     27.19 o
  11   7  12     93.42     78.63      8.46 o
 -10   8  12     96.65    112.04      8.80 o
  -8   8  12    320.40    357.09     16.34 o
  -6   8  12    532.13    455.38     19.09 o
  -4   8  12      0.74      6.69     10.30 <
  -2   8  12      2.53      1.35      8.94 <
   0   8  12     67.75     62.94     12.24 o
   2   8  12   3153.16   3229.02     40.69 o
   4   8  12     32.91     24.95      7.99 o
   6   8  12   1676.22   1704.58     34.22 o
   8   8  12    536.65    548.03     29.64 o
  10   8  12    261.48    239.08     18.55 o
 -11   9  12     91.71     88.45     12.85 o
  -9   9  12    342.61    332.75     14.27 o
  -7   9  12   2229.14   2323.40     38.33 o
  -5   9  12   3611.85   3721.57     56.06 o
  -3   9  12    310.99    324.26     16.54 o
  -1   9  12    144.11    108.19     13.83 o
   1   9  12   1195.13   1320.45     32.41 o
   3   9  12    486.27    489.04     19.35 o
   5   9  12    267.28    259.96     17.03 o
   7   9  12      5.72     12.20     13.79 <
   9   9  12     27.72     36.03     10.83 o
  -8  10  12      4.78      2.08      7.70 <
  -6  10  12     10.10     10.51      9.36 <
  -4  10  12    144.40    130.14     13.93 o
  -2  10  12   1814.88   1792.67     40.95 o
   0  10  12    130.68    141.46     15.70 o
   2  10  12     39.44     51.92     11.39 o
   4  10  12   2160.77   2330.39     44.26 o
   6  10  12   1068.25   1228.15     31.98 o
   8  10  12     34.98     44.07      9.19 o
  -7  11  12   1849.45   1772.77     35.76 o
  -5  11  12   1158.28   1206.30     28.87 o
  -3  11  12    228.37    258.09     16.62 o
  -1  11  12   1149.04   1206.30     31.08 o
   1  11  12   1397.73   1485.52     31.80 o
   3  11  12   4788.27   4928.09     55.60 o
   5  11  12    685.34    673.06     20.05 o
   7  11  12    878.45    912.78     27.62 o
  -6  12  12    101.45    110.72     11.25 o
  -4  12  12      2.79     -0.90      6.25 <
  -2  12  12     62.96     56.70     11.59 o
   0  12  12      6.32     -0.01      7.06 <
   2  12  12   1301.55   1296.20     29.27 o
   4  12  12   1594.96   1630.43     29.14 o
   6  12  12    335.19    331.60     27.01 o
  -3  13  12    262.20    241.28     16.53 o
  -1  13  12      1.63     -2.44      6.42 <
   1  13  12     70.66     74.27     12.34 o
   3  13  12    363.26    341.95     29.67 o
 -13   1  13    321.79    261.30     15.24 o
 -11   1  13    154.18    149.87     16.58 o
  -9   1  13    192.45    256.37     19.02 o
  -7   1  13    428.25    493.73     23.85 o
  -5   1  13    253.91    308.14     15.90 o
  -3   1  13  11340.70  12554.90     83.86 o
  -1   1  13    910.69   1020.39     19.65 o
   1   1  13    435.31    571.01     13.28 o
   3   1  13    171.39    146.55      7.17 o
   5   1  13   1463.81   1408.49     21.52 o
   7   1  13   1736.42   1695.49     30.54 o
   9   1  13   2132.94   2050.70     33.60 o
  11   1  13    540.39    510.28     15.70 o
  13   1  13     97.48     78.93      9.18 o
 -14   2  13   1624.87   1695.62     31.95 o
 -12   2  13   1117.73   1102.53     32.61 o
 -10   2  13    145.58    117.31     12.19 o
  -8   2  13   2958.90   2818.60     51.62 o
  -6   2  13   2413.30   2396.55     41.58 o
  -4   2  13     54.44     56.65      8.73 o
  -2   2  13    288.60    278.71     11.44 o
   0   2  13    233.04    206.12      8.84 o
   2   2  13   2015.99   2322.17     26.83 o
   4   2  13    201.92    215.76      8.93 o
   6   2  13   1255.74   1242.03     22.85 o
   8   2  13   1235.43   1299.32     27.78 o
  10   2  13    452.86    401.09     14.98 o
  12   2  13     59.24     52.55      8.27 o
  14   2  13   1033.07   1107.01     37.46 o
 -13   3  13    630.46    712.59     20.83 o
 -11   3  13    300.11    331.57     17.87 o
  -9   3  13     16.35     -4.50      8.85 <
  -7   3  13    120.23    152.82     12.85 o
  -5   3  13   2633.42   2719.33     37.26 o
  -3   3  13    389.61    363.03     13.12 o
  -1   3  13   2248.40   2069.00     29.02 o
   1   3  13     12.48     13.86      5.50 <
   3   3  13   1082.94   1018.28     21.19 o
   5   3  13   3500.99   3419.18     33.78 o
   7   3  13   2994.80   3045.10     39.57 o
   9   3  13      8.46      9.65      6.45 <
  11   3  13     81.27     59.95      8.08 o
  13   3  13    603.75    545.41     18.88 o
 -12   4  13   3802.74   3989.42     47.60 o
 -10   4  13    209.18    214.95     15.63 o
  -8   4  13   3543.42   3664.24     49.10 o
  -6   4  13    990.84    843.13     21.20 o
  -4   4  13    163.70    202.14     11.21 o
  -2   4  13    339.25    283.76     11.88 o
   0   4  13   1576.91   1670.29     22.26 o
   2   4  13    879.72    834.07     17.96 o
   4   4  13     56.31     40.96      6.15 o
   6   4  13  10221.10  10319.00     76.19 o
   8   4  13   2042.06   2120.67     37.33 o
  10   4  13     50.88     63.07     10.58 o
  12   4  13    183.20    256.38     17.42 o
 -13   5  13      0.01      2.71      6.33 <
 -11   5  13     62.26     78.85      8.53 o
  -9   5  13    598.28    581.11     18.80 o
  -7   5  13   1794.86   1809.60     33.10 o
  -5   5  13   1089.60    939.94     22.87 o
  -3   5  13    428.20    433.68     15.63 o
  -1   5  13   2072.77   2003.42     29.67 o
   1   5  13    320.87    231.79     12.09 o
   3   5  13      1.66      4.65      6.00 <
   5   5  13    207.49    194.60     10.38 o
   7   5  13   1154.55   1123.26     27.61 o
   9   5  13    332.23    298.30     20.40 o
  11   5  13    906.99    943.59     30.07 o
  13   5  13   1572.63   1637.26     38.29 o
 -12   6  13   3735.71   3771.21     61.81 o
 -10   6  13   1465.95   1451.60     29.77 o
  -8   6  13    971.28    962.84     27.24 o
  -6   6  13    161.43    184.18     14.16 o
  -4   6  13    890.89    873.81     25.68 o
  -2   6  13    754.47    686.86     19.03 o
   0   6  13   2545.90   2857.91     39.39 o
   2   6  13      7.62     14.29      7.02 <
   4   6  13    847.67    810.14     21.76 o
   6   6  13   6547.23   6814.88     57.70 o
   8   6  13   2134.51   2345.20     42.81 o
  10   6  13    803.46    910.78     30.23 o
  12   6  13    705.16    652.25     19.81 o
 -11   7  13      2.56     -1.36      5.62 <
  -9   7  13   2313.36   2346.93     43.11 o
  -7   7  13    623.12    618.84     22.75 o
  -5   7  13   1264.71   1341.74     31.21 o
  -3   7  13   3392.89   3424.13     53.31 o
  -1   7  13   2940.11   2994.70     42.95 o
   1   7  13    469.63    471.93     17.31 o
   3   7  13   4304.69   4528.27     42.69 o
   5   7  13    298.55    284.68     13.11 o
   7   7  13   3326.11   3543.22     55.83 o
   9   7  13    291.93    302.90     22.61 o
  11   7  13     18.73     22.59      6.92 o
 -10   8  13   1461.35   1417.92     28.69 o
  -8   8  13    493.82    458.43     20.32 o
  -6   8  13    816.98    828.28     26.83 o
  -4   8  13    301.83    305.04     18.41 o
  -2   8  13     97.55     92.81     11.09 o
   0   8  13   1371.62   1411.00     30.13 o
   2   8  13   2188.00   2361.97     33.61 o
   4   8  13    215.49    225.18     13.34 o
   6   8  13    166.11    170.91     13.64 o
   8   8  13    306.88    274.40     19.20 o
  10   8  13   1170.86   1184.30     35.62 o
  -9   9  13     87.89     81.10      8.45 o
  -7   9  13    165.33    145.87     13.35 o
  -5   9  13     40.64     48.88      8.70 o
  -3   9  13   3512.98   3738.01     49.21 o
  -1   9  13    377.71    378.96     17.91 o
   1   9  13    445.21    474.08     19.50 o
   3   9  13    150.75    147.42     11.90 o
   5   9  13    124.51    130.65     13.20 o
   7   9  13      7.91     19.81     13.25 <
   9   9  13    496.76    524.62     24.74 o
  -8  10  13    133.09    152.45     11.73 o
  -6  10  13    240.42    285.55     17.92 o
  -4  10  13    749.51    781.33     23.62 o
  -2  10  13      0.06      3.89     10.19 <
   0  10  13    679.41    617.53     23.38 o
   2  10  13     51.88     62.46      9.76 o
   4  10  13    294.91    302.46     16.96 o
   6  10  13    579.15    563.65     25.84 o
   8  10  13    871.48    939.20     30.70 o
  -7  11  13    224.68    226.11     14.33 o
  -5  11  13     21.85     12.17      7.30 <
  -3  11  13    143.22    151.32     13.00 o
  -1  11  13    691.91    732.79     26.21 o
   1  11  13    949.48   1035.47     26.30 o
   3  11  13    189.40    185.56     12.23 o
   5  11  13    313.59    346.05     15.36 o
   7  11  13     41.17     33.91     10.89 o
  -4  12  13     32.24     23.69      7.74 o
  -2  12  13   1172.40   1077.39     24.64 o
   0  12  13    194.60    177.18     12.04 o
   2  12  13   1332.70   1435.40     31.30 o
   4  12  13    167.68    194.11     14.74 o
 -14   0  14    123.99    117.34     17.76 o
 -12   0  14     25.22     35.97     11.63 o
 -10   0  14    489.62    531.34     53.10 o
  -8   0  14     10.06     19.65     20.46 <
  -6   0  14   2876.48   2874.50    108.78 o
  -4   0  14  45692.80  47440.40    282.72 o
  -2   0  14   8527.91   8857.52     98.19 o
   0   0  14   2137.16   2122.80     36.75 o
   2   0  14   3457.51   3636.48     53.27 o
   4   0  14   3826.62   4364.35     55.59 o
   6   0  14    192.86    169.13     13.03 o
   8   0  14   1014.48   1141.45     30.25 o
  10   0  14    176.30    182.54     14.49 o
  12   0  14    180.07    167.03     16.52 o
 -13   1  14   1219.24   1283.41     35.35 o
 -11   1  14    148.36    135.26     13.24 o
  -9   1  14     90.50     86.55     12.20 o
  -7   1  14   7178.40   7273.56     88.18 o
  -5   1  14   3779.38   3926.54     55.00 o
  -3   1  14    268.70    255.94     13.05 o
  -1   1  14    224.28    236.30      9.55 o
   1   1  14    160.01    156.54      7.89 o
   3   1  14   4126.91   4283.68     38.29 o
   5   1  14   3845.73   3843.41     35.91 o
   7   1  14   5509.75   5393.82     61.77 o
   9   1  14   1298.01   1365.28     24.61 o
  11   1  14    458.39    476.77     14.53 o
  13   1  14   1434.00   1305.93     30.71 o
 -12   2  14    990.42    960.04     28.69 o
 -10   2  14    516.38    532.71     24.65 o
  -8   2  14   1287.69   1441.76     36.44 o
  -6   2  14    257.14    207.36     13.26 o
  -4   2  14   2664.40   2587.52     41.29 o
  -2   2  14    850.91    835.29     21.31 o
   0   2  14   6859.14   7190.47     50.95 o
   2   2  14   1949.99   2004.34     26.63 o
   4   2  14    119.10    165.24      9.12 o
   6   2  14    241.63    272.92     11.82 o
   8   2  14    134.27    132.29     10.84 o
  10   2  14    256.03    260.71     12.03 o
  12   2  14     74.91     74.95      8.69 o
 -13   3  14    485.56    448.80     15.37 o
 -11   3  14    165.53    155.62     13.45 o
  -9   3  14    536.62    472.81     21.58 o
  -7   3  14    360.58    336.57     15.84 o
  -5   3  14    319.36    350.56     14.00 o
  -3   3  14    419.39    411.29     14.67 o
  -1   3  14    352.96    331.90     13.94 o
   1   3  14   1506.06   1557.01     23.06 o
   3   3  14   1454.25   1654.76     28.69 o
   5   3  14   1281.76   1189.93     22.47 o
   7   3  14    410.31    375.92     14.64 o
   9   3  14    243.19    242.81     12.78 o
  11   3  14     96.68     98.86     10.19 o
  13   3  14     53.60     46.12      7.44 o
 -12   4  14    343.21    347.36     14.99 o
 -10   4  14     46.03     47.92      8.37 o
  -8   4  14   2431.12   2557.07     41.85 o
  -6   4  14   1240.24   1255.62     25.91 o
  -4   4  14    551.70    568.00     15.55 o
  -2   4  14   2958.05   3062.49     34.16 o
   0   4  14   1531.26   1626.04     23.01 o
   2   4  14     33.50     44.69      7.02 o
   4   4  14    650.55    704.31     17.37 o
   6   4  14    305.57    315.73     14.80 o
   8   4  14    324.54    311.29     16.98 o
  10   4  14      1.19      3.57      9.07 <
  12   4  14     73.85     88.64     10.69 o
 -13   5  14   1719.57   1820.24     45.85 o
 -11   5  14    143.51    142.94     10.18 o
  -9   5  14    128.99    118.93      9.67 o
  -7   5  14    314.74    447.57     16.46 o
  -5   5  14    974.01   1140.22     23.09 o
  -3   5  14     14.98     10.19      6.31 <
  -1   5  14   2646.96   2738.10     35.32 o
   1   5  14    867.42    789.62     20.38 o
   3   5  14   2265.60   2238.54     30.09 o
   5   5  14   5896.11   6147.32     54.11 o
   7   5  14   3758.70   3859.27     49.89 o
   9   5  14   1074.46   1123.77     35.32 o
  11   5  14    863.51    863.77     27.32 o
 -12   6  14    795.43    841.56     27.47 o
 -10   6  14    103.64    145.72     10.87 o
  -8   6  14    402.37    326.54     16.40 o
  -6   6  14    126.03    108.25     11.01 o
  -4   6  14    688.65    656.72     25.03 o
  -2   6  14    658.72    573.29     19.71 o
   0   6  14    328.67    243.89     13.98 o
   2   6  14     65.86     49.03      8.55 o
   4   6  14    155.32    136.91     10.36 o
   6   6  14     66.44     75.61     10.49 o
   8   6  14    489.18    498.06     20.55 o
  10   6  14    266.14    283.92     20.61 o
  12   6  14    466.86    539.86     29.30 o
 -11   7  14      6.92     -3.10      6.17 <
  -9   7  14      7.31      6.95      7.11 <
  -7   7  14    192.04    162.82     12.96 o
  -5   7  14   1311.36   1255.85     31.47 o
  -3   7  14     27.73     28.54      8.28 o
  -1   7  14      0.42      2.83      7.70 <
   1   7  14    207.95    169.67     10.98 o
   3   7  14     13.80      9.73      6.49 <
   5   7  14    333.99    338.23     13.81 o
   7   7  14    310.52    357.26     18.96 o
   9   7  14   1232.57   1252.83     40.28 o
  11   7  14    271.20    307.61     17.12 o
 -10   8  14    249.31    228.34     11.30 o
  -8   8  14    612.79    563.60     21.10 o
  -6   8  14     71.25     73.91     11.30 o
  -4   8  14    464.23    426.27     17.76 o
  -2   8  14      0.68      3.89      7.64 <
   0   8  14   1045.03   1090.40     26.07 o
   2   8  14   2208.86   2302.29     32.00 o
   4   8  14    539.90    486.26     16.61 o
   6   8  14    471.57    441.92     21.80 o
   8   8  14    787.63    760.95     28.47 o
  10   8  14     11.07      8.53      8.01 <
  -9   9  14   1201.43   1200.50     20.93 o
  -7   9  14     26.75     25.83      6.42 o
  -5   9  14    417.22    400.79     17.84 o
  -3   9  14     12.37     -1.74      7.31 <
  -1   9  14   2050.29   2339.28     42.79 o
   1   9  14    814.35    865.68     24.06 o
   3   9  14    619.68    527.95     19.67 o
   5   9  14   1144.45   1076.84     27.29 o
   7   9  14    258.66    256.62     18.95 o
   9   9  14    112.85    142.17     12.79 o
  -8  10  14   1258.36   1385.02     28.77 o
  -6  10  14   1481.86   1513.58     31.47 o
  -4  10  14   2140.26   2298.91     45.91 o
  -2  10  14   5728.34   5871.30     71.67 o
   0  10  14   2467.42   2597.65     45.79 o
   2  10  14   3038.91   3008.19     47.68 o
   4  10  14    101.64    113.18     11.47 o
   6  10  14   1177.49   1253.20     32.24 o
   8  10  14    135.77    165.69     12.95 o
  -5  11  14    852.29    846.14     24.54 o
  -3  11  14    295.43    344.05     16.43 o
  -1  11  14    207.65    209.61     12.79 o
   1  11  14   1225.67   1180.28     28.89 o
   3  11  14     27.44     30.64      8.12 o
   5  11  14   3128.50   3134.07     43.98 o
  -4  12  14    154.86    163.65     17.16 o
  -2  12  14    101.30    102.62      8.06 o
   0  12  14    337.12    272.28     14.82 o
   2  12  14    361.15    389.74     15.25 o
   4  12  14   2397.40   2690.17     72.01 o
 -13   1  15      3.80     17.49      6.30 <
 -11   1  15     25.58     33.58      9.70 o
  -9   1  15   3722.56   3852.05     72.90 o
  -7   1  15   1912.82   2101.78     54.12 o
  -5   1  15   4964.88   5203.82     62.05 o
  -3   1  15      3.90     -1.65      6.41 <
  -1   1  15   1194.91   1087.43     19.11 o
   1   1  15   1411.65   1379.88     23.23 o
   3   1  15    144.93    141.50      9.22 o
   5   1  15    954.53    913.04     18.56 o
   7   1  15    451.14    486.83     20.48 o
   9   1  15     34.96     35.31      6.58 o
  11   1  15   1202.60   1096.76     20.38 o
  13   1  15    181.77    205.44     17.23 o
 -12   2  15    783.38    797.28     24.35 o
 -10   2  15     33.67     47.16      8.52 o
  -8   2  15    314.35    312.08     19.66 o
  -6   2  15   5914.47   6591.61     69.34 o
  -4   2  15   2705.85   2760.55     40.68 o
  -2   2  15   4042.52   4234.89     42.09 o
   0   2  15      7.54      9.68      4.90 <
   2   2  15   1261.95   1182.95     23.93 o
   4   2  15   6081.65   6424.23     51.75 o
   6   2  15    861.45    813.95     20.94 o
   8   2  15    599.90    594.40     19.67 o
  10   2  15    213.88    209.04     11.27 o
  12   2  15    866.76    903.54     24.35 o
 -13   3  15    965.27   1013.65     34.80 o
 -11   3  15   1095.72   1089.71     28.07 o
  -9   3  15   2863.05   2934.51     45.35 o
  -7   3  15   3333.48   3406.19     44.18 o
  -5   3  15    545.47    507.63     15.78 o
  -3   3  15     48.75     42.63      7.59 o
  -1   3  15     60.62     58.80      6.67 o
   1   3  15    867.90    860.83     18.42 o
   3   3  15    350.28    356.21     14.03 o
   5   3  15   5215.45   5311.59     53.22 o
   7   3  15    395.89    401.86     15.85 o
   9   3  15     79.10     70.45      8.96 o
  11   3  15    883.92    882.98     23.80 o
  13   3  15    591.96    679.69     28.34 o
 -12   4  15     80.21     98.94      7.54 o
 -10   4  15    405.40    370.36     16.42 o
  -8   4  15    252.94    225.48     13.69 o
  -6   4  15    608.97    601.45     17.24 o
  -4   4  15      6.68      0.83      6.09 <
  -2   4  15     14.74     24.57      6.38 o
   0   4  15   4045.02   4069.06     37.14 o
   2   4  15    648.48    636.68     17.19 o
   4   4  15   1939.59   1963.97     28.84 o
   6   4  15    194.89    203.06     12.36 o
   8   4  15   1775.76   1934.52     37.72 o
  10   4  15    201.17    189.10     15.20 o
  12   4  15    137.59    128.43     11.02 o
 -11   5  15      0.24      7.11      5.94 <
  -9   5  15    208.56    211.18     11.44 o
  -7   5  15      7.41      1.62      6.54 <
  -5   5  15     30.88     -1.15      6.31 <
  -3   5  15    500.01    452.68     15.14 o
  -1   5  15   2142.07   2149.76     30.17 o
   1   5  15    181.64    179.67     10.35 o
   3   5  15    175.50    192.87     10.94 o
   5   5  15    230.58    225.91     12.40 o
   7   5  15   3287.03   3589.66     51.35 o
   9   5  15    282.61    290.69     18.68 o
  11   5  15     19.87     35.50      6.34 o
 -10   6  15     62.95     75.81      9.27 o
  -8   6  15    146.44    108.57     10.54 o
  -6   6  15    203.05    167.79     13.18 o
  -4   6  15    326.82    338.67     17.29 o
  -2   6  15      4.21      6.79      7.19 <
   0   6  15      2.82     -2.05      8.28 <
   2   6  15   1691.76   1698.85     28.26 o
   4   6  15      1.70      2.45      8.24 <
   6   6  15   5256.76   5526.72     63.30 o
   8   6  15      4.48     17.37      9.18 <
  10   6  15    181.56    188.54     15.73 o
 -11   7  15   1214.13   1257.44     31.95 o
  -9   7  15      3.28     15.63      6.60 <
  -7   7  15    362.96    343.45     16.37 o
  -5   7  15    743.17    832.97     27.74 o
  -3   7  15     72.23     57.00      9.72 o
  -1   7  15   1077.84   1051.56     26.93 o
   1   7  15    410.46    444.67     16.43 o
   3   7  15    248.64    282.65     13.83 o
   5   7  15    999.15   1038.65     22.87 o
   7   7  15   1049.13    997.69     28.63 o
   9   7  15    638.53    654.74     28.30 o
  11   7  15     28.26     10.68      8.27 <
 -10   8  15      0.89      9.53      5.34 <
  -8   8  15     35.57     33.28      6.57 o
  -6   8  15    160.01    137.57     11.42 o
  -4   8  15   2801.02   2812.11     45.06 o
  -2   8  15   2630.19   2623.60     41.66 o
   0   8  15   3601.97   3586.63     45.31 o
   2   8  15    583.79    516.69     16.93 o
   4   8  15    612.32    626.97     17.77 o
   6   8  15   5222.90   5523.33     71.73 o
   8   8  15    623.80    679.88     28.92 o
  10   8  15      0.92      3.15      8.81 <
  -9   9  15    833.93    899.76     34.95 o
  -7   9  15   1159.55   1135.82     24.44 o
  -5   9  15   4507.14   4703.85     52.92 o
  -3   9  15    135.05    143.41     11.24 o
  -1   9  15    468.29    462.19     18.33 o
   1   9  15    871.40    826.91     21.41 o
   3   9  15    255.35    250.94     14.39 o
   5   9  15    232.07    264.51     15.81 o
   7   9  15    361.56    322.09     17.72 o
   9   9  15   1198.44   1267.49     43.15 o
  -6  10  15    321.78    284.36     15.07 o
  -4  10  15     90.56    106.38     11.59 o
  -2  10  15   1095.11   1155.34     30.88 o
   0  10  15    359.91    335.27     15.86 o
   2  10  15     34.04     32.41     11.29 <
   4  10  15      2.22      5.96      8.36 <
   6  10  15     70.89     85.59      9.38 o
  -5  11  15   1180.38   1216.37     31.02 o
  -3  11  15    222.94    214.76     13.40 o
  -1  11  15     18.67     32.08      6.88 o
   1  11  15    234.90    210.04     16.04 o
   3  11  15      1.43      1.49      6.87 <
   5  11  15    577.83    485.38     22.30 o
  -2  12  15    448.13    437.29     18.67 o
   0  12  15    414.85    444.57     18.13 o
   2  12  15    351.28    375.00     23.35 o
 -12   0  16   2722.02   2691.68     60.36 o
 -10   0  16    170.90    197.80     20.84 o
  -8   0  16    201.23    217.67     23.92 o
  -6   0  16   4944.32   5034.52    102.34 o
  -4   0  16    705.14    662.09     31.82 o
  -2   0  16   4679.26   4980.38     62.57 o
   0   0  16      0.98      1.52      7.70 <
   2   0  16   3567.51   3699.27     68.54 o
   4   0  16   1424.32   1333.47     33.32 o
   6   0  16   5040.24   5062.95     73.41 o
   8   0  16   6557.13   6624.11    103.54 o
  10   0  16   1692.90   1786.37     42.44 o
  12   0  16     78.39     94.14     19.41 o
 -13   1  16    108.48    105.32     10.10 o
 -11   1  16   2361.76   2334.03     43.75 o
  -9   1  16   2099.00   2231.52     70.43 o
  -7   1  16    327.60    350.23     23.63 o
  -5   1  16    194.34    213.05     12.43 o
  -3   1  16   4179.60   4233.63     46.69 o
  -1   1  16   9116.00   9240.73     59.30 o
   1   1  16   1076.13   1027.78     21.11 o
   3   1  16   1500.05   1634.90     27.08 o
   5   1  16   3207.62   3269.74     35.79 o
   7   1  16      0.19     -4.54      7.59 <
   9   1  16   2246.88   2387.74     35.88 o
  11   1  16     48.79     41.71      5.93 o
 -12   2  16    125.28    112.37      9.79 o
 -10   2  16    239.85    221.18     15.01 o
  -8   2  16    705.61    691.85     27.44 o
  -6   2  16    517.76    565.90     20.04 o
  -4   2  16    485.65    487.98     18.51 o
  -2   2  16      5.10     11.28      6.31 <
   0   2  16    545.94    545.18     15.26 o
   2   2  16     32.25     48.00      7.23 o
   4   2  16      1.96      4.90      5.07 <
   6   2  16   2141.10   2269.11     32.65 o
   8   2  16    941.20    983.53     25.92 o
  10   2  16     53.67     47.59      6.19 o
  12   2  16     19.79     32.65     10.73 o
 -11   3  16      8.35     11.79      5.04 <
  -9   3  16    348.85    344.74     15.70 o
  -7   3  16     64.32     85.58      8.53 o
  -5   3  16    225.97    197.27     13.04 o
  -3   3  16      4.98      5.21      6.67 <
  -1   3  16    899.36    954.04     20.46 o
   1   3  16     99.22     95.40      8.62 o
   3   3  16      0.35      1.90      7.57 <
   5   3  16   1231.06   1290.53     26.40 o
   7   3  16      1.54      7.13      7.63 <
   9   3  16     75.69     53.16      8.32 o
  11   3  16     18.84     32.50      6.25 o
 -12   4  16    766.55    896.74     34.01 o
 -10   4  16     41.60     48.57      6.73 o
  -8   4  16     35.90     34.79      6.93 o
  -6   4  16    414.72    395.14     15.24 o
  -4   4  16     54.67     86.72      9.01 o
  -2   4  16    435.46    487.44     16.66 o
   0   4  16    167.51    177.28     10.11 o
   2   4  16      2.94     -0.71      6.45 <
   4   4  16    621.80    618.55     16.65 o
   6   4  16    803.43    793.15     21.50 o
   8   4  16     23.94     30.66      8.23 o
  10   4  16    439.74    412.92     17.06 o
  12   4  16     18.75     31.59      8.14 o
 -11   5  16    345.89    375.22     16.58 o
  -9   5  16    352.02    309.59     13.89 o
  -7   5  16    441.58    430.18     15.43 o
  -5   5  16    101.30     58.60      7.51 o
  -3   5  16   1055.52   1055.99     21.22 o
  -1   5  16   5779.74   5754.48     52.47 o
   1   5  16    938.03   1017.57     23.07 o
   3   5  16   2304.30   2494.71     38.07 o
   5   5  16   4298.70   4689.70     50.36 o
   7   5  16    273.75    273.78     15.45 o
   9   5  16    222.78    208.55     15.26 o
  11   5  16     84.79    103.37     10.06 o
 -10   6  16    150.26    141.63     11.32 o
  -8   6  16     22.35     42.46      7.41 o
  -6   6  16   3467.19   3415.33     48.68 o
  -4   6  16   2243.28   2204.34     34.22 o
  -2   6  16    183.08    176.60     12.42 o
   0   6  16    340.87    276.86     14.15 o
   2   6  16   1108.77   1213.68     25.54 o
   4   6  16     40.49     45.82      7.86 o
   6   6  16    257.06    241.29     14.48 o
   8   6  16   2384.02   2433.34     47.74 o
  10   6  16   1040.31   1026.44     30.46 o
  -9   7  16      1.96     13.85      5.15 <
  -7   7  16     40.62     68.78      8.83 o
  -5   7  16    205.19    197.69     13.52 o
  -3   7  16    385.15    289.64     15.91 o
  -1   7  16   1109.58   1155.16     28.05 o
   1   7  16    546.68    532.03     17.60 o
   3   7  16     14.82     12.64      7.06 <
   5   7  16    655.12    714.29     20.23 o
   7   7  16    157.61    164.18     12.00 o
   9   7  16      6.58     11.13      7.69 <
  -8   8  16    355.78    301.50     11.55 o
  -6   8  16     22.38     24.08      6.93 o
  -4   8  16    100.50    103.48     10.61 o
  -2   8  16     17.90      9.44      9.22 <
   0   8  16    522.67    483.66     17.56 o
   2   8  16      0.72      2.39      7.72 <
   4   8  16    310.47    290.16     13.35 o
   6   8  16    426.76    434.00     23.51 o
   8   8  16    118.04    145.30     13.87 o
  -7   9  16   1740.75   1653.89     29.15 o
  -5   9  16   2226.20   2307.85     38.93 o
  -3   9  16   1289.57   1394.01     32.49 o
  -1   9  16    784.22    746.69     22.29 o
   1   9  16    400.73    397.97     15.87 o
   3   9  16     62.23     41.47      7.77 o
   5   9  16      9.33     27.47     10.38 <
   7   9  16    364.41    384.87     17.46 o
  -6  10  16    896.30    863.04     25.83 o
  -4  10  16     79.88     79.92     11.25 o
  -2  10  16   1750.19   1943.38     37.87 o
   0  10  16   1897.68   1821.19     31.65 o
   2  10  16   1194.69   1134.91     27.46 o
   4  10  16   2043.43   1986.73     32.05 o
   6  10  16   1047.29   1114.37     25.80 o
  -3  11  16    192.01    215.42     11.12 o
  -1  11  16    715.47    731.79     19.71 o
   1  11  16    540.64    513.12     18.67 o
   3  11  16   1600.84   1595.05     31.16 o
 -11   1  17    266.49    264.55     12.32 o
  -9   1  17     47.44     45.69      9.81 o
  -7   1  17    227.45    193.57     13.91 o
  -5   1  17     83.62     77.15     10.30 o
  -3   1  17  10942.50  11238.30     77.46 o
  -1   1  17   4612.77   4755.56     44.11 o
   1   1  17   6318.56   6506.28     61.59 o
   3   1  17    406.05    411.71     14.07 o
   5   1  17     55.17     38.38      6.60 o
   7   1  17      2.36      3.98      7.71 <
   9   1  17    395.24    444.58     16.80 o
  11   1  17      7.71      5.64      5.30 <
 -12   2  17   1124.89   1138.21     26.45 o
 -10   2  17   1879.74   1960.62     34.29 o
  -8   2  17    825.10    845.08     25.56 o
  -6   2  17    228.93    221.95     13.88 o
  -4   2  17      3.57     -1.60      6.84 <
  -2   2  17   7559.67   7880.30     61.90 o
   0   2  17      7.60      1.23      6.26 <
   2   2  17    516.65    462.73     15.24 o
   4   2  17    803.00    766.59     18.81 o
   6   2  17     17.93      4.62      6.77 <
   8   2  17     14.77     16.53      7.17 <
  10   2  17    152.28    196.68     11.58 o
  12   2  17    470.48    502.04     25.19 o
 -11   3  17    236.86    217.38     12.10 o
  -9   3  17     41.67     30.21      7.41 o
  -7   3  17     18.90     30.00      7.33 o
  -5   3  17    748.72    730.40     22.86 o
  -3   3  17    619.58    652.51     21.64 o
  -1   3  17   6538.55   6580.33     53.83 o
   1   3  17    830.62    760.71     20.58 o
   3   3  17   2092.00   2077.74     32.61 o
   5   3  17   1302.27   1248.70     26.16 o
   7   3  17    566.88    517.17     21.24 o
   9   3  17    238.73    267.78     13.50 o
  11   3  17    627.93    671.29     19.27 o
 -10   4  17   2349.11   2356.01     34.90 o
  -8   4  17   3521.11   3448.90     44.19 o
  -6   4  17    289.66    286.74     14.97 o
  -4   4  17   4587.17   4656.56     51.56 o
  -2   4  17   3601.06   3599.12     38.44 o
   0   4  17   1276.86   1258.37     23.56 o
   2   4  17     10.53      3.49      6.38 <
   4   4  17      3.26     -4.74      6.69 <
   6   4  17   7222.67   7511.68     67.31 o
   8   4  17    761.94    749.25     23.88 o
  10   4  17    387.10    401.82     17.41 o
 -11   5  17     30.31     31.43      8.98 o
  -9   5  17     28.74     39.68      8.38 o
  -7   5  17    927.85    909.10     23.47 o
  -5   5  17      3.33      4.62      6.08 <
  -3   5  17     87.47    109.56      9.67 o
  -1   5  17    478.61    411.14     16.36 o
   1   5  17      2.82     14.23      6.61 <
   3   5  17    884.00    877.01     21.82 o
   5   5  17    372.92    429.73     18.22 o
   7   5  17     32.48     49.51      8.89 o
   9   5  17     80.63     84.74     10.04 o
  11   5  17      6.04     13.75     10.88 <
 -10   6  17    591.15    677.12     24.60 o
  -8   6  17    968.82    966.77     26.98 o
  -6   6  17   1087.07   1168.83     29.75 o
  -4   6  17     68.58     94.81     10.40 o
  -2   6  17    897.04   1000.47     25.27 o
   0   6  17   2954.82   2984.51     41.09 o
   2   6  17   1233.59   1354.48     28.07 o
   4   6  17     41.85     36.95      7.70 o
   6   6  17      5.34      7.17      6.91 <
   8   6  17     10.48      7.51      7.62 <
  10   6  17    365.44    340.85     15.93 o
  -9   7  17     90.08     94.84     10.54 o
  -7   7  17    454.32    393.05     16.02 o
  -5   7  17   1125.20   1191.25     30.13 o
  -3   7  17   1685.66   1750.69     37.85 o
  -1   7  17   1923.15   2092.44     34.13 o
   1   7  17    447.87    459.14     16.09 o
   3   7  17    309.14    317.96     15.84 o
   5   7  17     54.61     59.84      8.02 o
   7   7  17   5609.80   5554.85     67.05 o
   9   7  17   1117.52   1150.54     35.03 o
  -8   8  17    611.92    654.94     21.65 o
  -6   8  17   3761.48   3670.08     47.28 o
  -4   8  17   1043.83   1036.48     27.97 o
  -2   8  17      7.80     10.92      7.33 <
   0   8  17    108.21    104.14      8.85 o
   2   8  17    219.11    193.49     12.35 o
   4   8  17     32.17     25.02      7.32 o
   6   8  17    241.62    214.62     15.83 o
   8   8  17    345.68    349.12     20.35 o
  -7   9  17     39.67     35.47      7.82 o
  -5   9  17    485.24    509.40     17.57 o
  -3   9  17   1345.15   1384.31     28.32 o
  -1   9  17      5.68     -4.12      6.94 <
   1   9  17   1543.17   1625.09     35.23 o
   3   9  17    150.69    133.83      8.94 o
   5   9  17      1.93     17.23      9.43 <
   7   9  17     98.98     97.41     11.21 o
  -4  10  17     46.92     49.08      7.75 o
  -2  10  17     76.07     39.45      7.24 o
   0  10  17    152.18    147.46     12.76 o
   2  10  17     98.60     97.33     10.40 o
   4  10  17    213.06    227.89     16.29 o
  -1  11  17     47.67     32.31      9.19 o
   1  11  17     44.51     61.82      8.55 o
 -12   0  18    152.00    184.17     15.81 o
 -10   0  18   1019.31    981.13     35.46 o
  -8   0  18    130.50    153.55     15.16 o
  -6   0  18   3016.58   3209.17     60.83 o
  -4   0  18   1480.05   1402.31     35.95 o
  -2   0  18   1314.91   1306.65     34.41 o
   0   0  18    228.89    216.76     17.08 o
   2   0  18     48.24     49.80     10.48 o
   4   0  18     22.32     27.29      8.12 o
   6   0  18   6195.60   5945.41     80.99 o
   8   0  18      7.71     26.37     10.21 <
  10   0  18    260.94    236.39     14.69 o
 -11   1  18      6.99     -0.89      5.18 <
  -9   1  18    653.33    671.55     23.37 o
  -7   1  18    371.44    375.36     18.13 o
  -5   1  18   1925.27   1954.40     36.69 o
  -3   1  18    774.36    784.32     20.30 o
  -1   1  18   1749.19   1871.86     30.08 o
   1   1  18    402.33    413.00     16.66 o
   3   1  18    151.58    127.43      8.69 o
   5   1  18    740.61    693.78     20.34 o
   7   1  18   2072.96   2216.34     41.12 o
   9   1  18    880.01    841.97     21.65 o
  11   1  18    158.74    187.53     13.78 o
 -10   2  18     54.29     50.48      6.30 o
  -8   2  18    589.41    581.97     20.68 o
  -6   2  18   1429.00   1556.11     32.21 o
  -4   2  18      4.68     14.36      6.72 <
  -2   2  18    223.07    238.53     14.30 o
   0   2  18   2705.96   2803.24     44.88 o
   2   2  18    784.30    740.98     22.31 o
   4   2  18   1010.54   1014.96     22.74 o
   6   2  18    397.64    416.71     15.93 o
   8   2  18    240.56    234.26     12.93 o
  10   2  18     55.79     45.63      6.83 o
 -11   3  18     38.02     53.08      5.71 o
  -9   3  18    443.75    426.22     16.21 o
  -7   3  18    178.40    178.17     11.95 o
  -5   3  18   1580.79   1627.70     32.95 o
  -3   3  18    272.61    248.21     12.69 o
  -1   3  18     70.29     66.77      7.86 o
   1   3  18    135.94    154.76     10.10 o
   3   3  18    155.35    152.11     10.26 o
   5   3  18    661.05    712.66     19.65 o
   7   3  18   1526.40   1514.69     33.33 o
   9   3  18    426.30    436.27     15.54 o
  11   3  18     12.67    -19.10      8.20 <
 -10   4  18    309.28    295.67     12.18 o
  -8   4  18    629.16    619.47     22.41 o
  -6   4  18      5.61      4.35      6.11 <
  -4   4  18    434.67    496.84     17.85 o
  -2   4  18   4334.17   4782.60     46.00 o
   0   4  18     46.28     65.05      8.20 o
   2   4  18    635.41    666.74     19.03 o
   4   4  18   1461.72   1558.14     30.33 o
   6   4  18   2521.64   2525.81     40.72 o
   8   4  18   1185.10   1202.25     30.97 o
  10   4  18    149.76    140.32     10.96 o
  -9   5  18   3440.68   3561.70     62.01 o
  -7   5  18     68.42     64.19      8.65 o
  -5   5  18    472.80    428.77     15.77 o
  -3   5  18    305.95    313.72     13.65 o
  -1   5  18      0.83     -9.24      7.87 <
   1   5  18     18.20     19.69      6.84 <
   3   5  18   1015.72   1019.15     22.94 o
   5   5  18   4658.18   4760.25     60.29 o
   7   5  18   1097.84   1102.09     30.73 o
   9   5  18    564.11    632.00     23.04 o
  -8   6  18   1233.34   1212.78     30.99 o
  -6   6  18   1441.44   1439.73     34.62 o
  -4   6  18   1826.70   1889.49     34.47 o
  -2   6  18      7.35      5.36      7.99 <
   0   6  18    686.89    774.54     23.45 o
   2   6  18    476.80    514.66     19.11 o
   4   6  18     18.20     29.25      7.33 o
   6   6  18    270.89    292.73     15.07 o
   8   6  18    916.84    894.97     28.33 o
  -9   7  18     97.51     80.31      9.13 o
  -7   7  18      0.92      6.19      5.54 <
  -5   7  18      1.41     -5.66      7.92 <
  -3   7  18    680.11    663.34     23.00 o
  -1   7  18    360.46    381.80     15.43 o
   1   7  18    454.80    432.32     18.97 o
   3   7  18    159.58    147.54     10.21 o
   5   7  18    707.41    696.78     21.85 o
   7   7  18     20.47      6.44      8.88 <
  -6   8  18      6.21      4.70      6.57 <
  -4   8  18    573.73    539.70     19.40 o
  -2   8  18    451.98    462.21     17.30 o
   0   8  18     26.08     26.11      6.04 o
   2   8  18     69.93     65.11      9.08 o
   4   8  18     20.00     22.31      7.53 <
   6   8  18    143.38    128.09     12.32 o
  -5   9  18     40.33     36.48      5.83 o
  -3   9  18      6.45      8.70      5.74 <
  -1   9  18    131.62    113.32      8.28 o
   1   9  18     13.16     12.41      5.70 <
   3   9  18    322.06    319.71     14.08 o
   5   9  18   1243.26   1349.51     32.89 o
  -4  10  18   3070.28   3059.78     64.37 o
  -2  10  18   1429.12   1484.35     28.55 o
   0  10  18    731.28    740.72     26.41 o
   2  10  18    649.11    729.16     23.92 o
 -11   1  19     12.09     17.64      5.76 o
  -9   1  19    902.76    847.17     20.99 o
  -7   1  19    370.80    383.64     16.45 o
  -5   1  19   2981.24   3015.71     41.81 o
  -3   1  19    581.26    651.04     20.18 o
  -1   1  19   2022.90   2188.89     37.16 o
   1   1  19    269.35    280.91     14.09 o
   3   1  19    324.66    301.52     12.46 o
   5   1  19    989.74    966.59     24.61 o
   7   1  19    340.89    348.42     16.68 o
   9   1  19   1144.25   1128.70     22.95 o
 -10   2  19     11.09     20.10      5.26 o
  -8   2  19    191.41    173.34     10.19 o
  -6   2  19     67.87     72.48      8.27 o
  -4   2  19    362.88    319.41     14.72 o
  -2   2  19    993.98   1051.68     26.97 o
   0   2  19    151.79    128.04     12.95 o
   2   2  19   1501.69   1604.58     30.07 o
   4   2  19   2835.72   2737.55     39.70 o
   6   2  19   3597.10   3579.34     50.79 o
   8   2  19   3108.69   3236.44     45.23 o
  10   2  19    856.18    859.20     24.12 o
  -9   3  19   1813.70   1820.41     29.00 o
  -7   3  19    464.24    463.43     16.72 o
  -5   3  19     95.46    105.23      9.50 o
  -3   3  19   5315.45   5451.39     55.38 o
  -1   3  19   3558.95   3596.63     51.17 o
   1   3  19     72.67     88.19      8.13 o
   3   3  19    489.08    486.72     16.25 o
   5   3  19      6.31      4.75      6.18 <
   7   3  19     42.48     42.31      7.49 o
   9   3  19   3162.12   3177.19     49.66 o
 -10   4  19    152.65    122.94     11.33 o
  -8   4  19   2000.93   1922.56     35.78 o
  -6   4  19    373.87    380.81     15.39 o
  -4   4  19    142.91    117.28      9.27 o
  -2   4  19      6.30     10.89      6.18 <
   0   4  19   5289.38   5317.04     57.13 o
   2   4  19   1660.82   1609.67     30.01 o
   4   4  19    817.15    860.86     20.91 o
   6   4  19    386.67    387.61     16.01 o
   8   4  19    196.75    204.66     12.92 o
  10   4  19     41.41     42.38      9.79 o
  -9   5  19     42.31     32.18      6.40 o
  -7   5  19    385.80    379.44     15.69 o
  -5   5  19    245.03    238.37     11.80 o
  -3   5  19     35.59     26.35      7.05 o
  -1   5  19     29.55     47.06      8.50 o
   1   5  19    383.90    366.63     15.00 o
   3   5  19      7.12     11.34      6.61 <
   5   5  19    190.11    179.83     11.82 o
   7   5  19    372.67    384.22     17.34 o
   9   5  19    332.45    287.73     17.08 o
  -8   6  19      9.76      7.79      5.71 <
  -6   6  19      1.62      5.84      6.69 <
  -4   6  19   1094.68   1150.10     25.82 o
  -2   6  19     65.85     73.89     10.37 o
   0   6  19     47.65     72.34     10.71 o
   2   6  19     10.71      1.02      6.07 <
   4   6  19   1718.56   1786.72     31.98 o
   6   6  19    344.19    341.96     16.50 o
   8   6  19   1178.77   1013.44     31.51 o
  -7   7  19    559.16    559.61     20.56 o
  -5   7  19    287.23    304.54     15.86 o
  -3   7  19    998.63   1082.95     30.59 o
  -1   7  19    123.87    115.10     11.43 o
   1   7  19    191.09    184.69     12.66 o
   3   7  19     63.23     76.68      8.16 o
   5   7  19      7.88      9.70      6.42 <
   7   7  19     11.50     14.56      7.36 <
  -6   8  19     78.43     94.73      9.21 o
  -4   8  19    520.22    588.22     20.54 o
  -2   8  19    496.46    608.61     22.17 o
   0   8  19   3023.17   3032.77     42.13 o
   2   8  19   2083.16   2155.11     32.71 o
   4   8  19    896.90    868.08     26.20 o
   6   8  19    678.26    672.85     25.80 o
  -5   9  19   4071.41   4325.72     74.16 o
  -3   9  19    439.60    351.56     16.01 o
  -1   9  19    915.20    888.94     23.44 o
   1   9  19    145.22    125.96      9.22 o
   3   9  19     76.81     77.39     10.84 o
   0  10  19     11.39     25.97      8.91 <
 -10   0  20   1084.90   1084.55     30.47 o
  -8   0  20   4144.21   4194.22     71.37 o
  -6   0  20   3520.89   3342.98     57.96 o
  -4   0  20   4194.79   4247.14     60.39 o
  -2   0  20    275.28    236.37     15.56 o
   0   0  20    577.09    588.09     29.55 o
   2   0  20   1259.45   1212.68     32.90 o
   4   0  20   1798.92   1669.42     42.48 o
   6   0  20    384.36    399.35     29.95 o
   8   0  20   1948.46   1865.00     45.23 o
  10   0  20   1955.17   1891.74     64.11 o
  -9   1  20    374.42    386.47     12.25 o
  -7   1  20   2294.31   2367.20     33.88 o
  -5   1  20   2273.65   2420.66     36.33 o
  -3   1  20    273.56    315.38     14.26 o
  -1   1  20      9.46     10.29      7.34 <
   1   1  20    586.09    557.06     18.83 o
   3   1  20    528.85    547.77     17.73 o
   5   1  20    411.17    368.04     13.75 o
   7   1  20    120.33    126.85     10.34 o
   9   1  20    119.01     92.62      8.38 o
 -10   2  20    186.81    160.44     10.42 o
  -8   2  20    207.86    232.52     10.68 o
  -6   2  20   1243.22   1190.37     24.91 o
  -4   2  20   1674.00   1825.46     34.12 o
  -2   2  20    427.69    412.15     18.64 o
   0   2  20      1.62      3.44      8.10 <
   2   2  20    159.63    122.12     10.37 o
   4   2  20    101.37     78.36      8.55 o
   6   2  20    152.05    135.65     12.39 o
   8   2  20     95.65     75.12      8.00 o
  -9   3  20     13.70     14.01      4.72 <
  -7   3  20    259.70    297.00     11.96 o
  -5   3  20     24.60     31.23      6.40 o
  -3   3  20   3306.36   3509.95     45.81 o
  -1   3  20    124.28    183.37     14.23 o
   1   3  20     16.17     20.43      6.01 o
   3   3  20     17.70      8.73      5.96 <
   5   3  20    367.88    338.08     15.85 o
   7   3  20    506.96    515.65     19.97 o
   9   3  20    201.18    187.13     14.08 o
  -8   4  20   1060.27   1116.39     21.41 o
  -6   4  20    143.70    132.20      8.80 o
  -4   4  20     24.43     39.54      6.79 o
  -2   4  20    481.38    506.40     19.24 o
   0   4  20      4.62      1.76      5.61 <
   2   4  20    659.71    707.86     19.69 o
   4   4  20   1693.62   1778.11     30.00 o
   6   4  20      2.11     12.94      7.84 <
   8   4  20    240.83    250.02     14.44 o
  -7   5  20    568.53    565.84     21.57 o
  -5   5  20    194.29    164.88     10.65 o
  -3   5  20   1399.14   1509.85     31.31 o
  -1   5  20   3188.39   3297.97     46.61 o
   1   5  20   1599.76   1724.44     38.54 o
   3   5  20   1749.96   1806.37     32.00 o
   5   5  20     12.54      7.59      7.02 <
   7   5  20     48.12     44.64      6.99 o
  -8   6  20    609.29    620.58     27.34 o
  -6   6  20    316.31    312.20     16.09 o
  -4   6  20    420.63    442.18     16.16 o
  -2   6  20     28.27      6.69      6.85 <
   0   6  20     23.39     15.35      6.30 <
   2   6  20    476.07    474.86     18.09 o
   4   6  20     65.45     84.28      8.07 o
   6   6  20    499.96    533.92     18.33 o
  -5   7  20    843.11    749.38     28.03 o
  -3   7  20     47.65     36.86      8.45 o
  -1   7  20    223.75    213.02     13.40 o
   1   7  20   1046.41    923.13     23.55 o
   3   7  20    395.73    388.27     15.37 o
   5   7  20     37.61     21.02      6.00 o
  -4   8  20      7.52      3.17      5.26 <
  -2   8  20    375.29    425.09     18.81 o
   0   8  20     17.70     12.15      5.64 <
   2   8  20      8.01     -1.76      4.59 <
   4   8  20     23.64     30.14      7.41 o
  -1   9  20   1793.80   1908.15     49.72 o
   1   9  20    446.56    477.88     26.19 o
  -9   1  21    205.11    207.28      9.87 o
  -7   1  21     27.20     18.20      4.98 o
  -5   1  21   1943.22   2102.18     32.16 o
  -3   1  21   4245.20   4332.83     54.57 o
  -1   1  21     63.27     41.49      8.88 o
   1   1  21    917.73    892.90     20.20 o
   3   1  21   1226.12   1285.06     24.03 o
   5   1  21   1577.16   1557.12     35.18 o
   7   1  21    488.34    514.31     16.96 o
   9   1  21   1266.13   1282.05     31.59 o
  -8   2  21    924.23   1040.99     19.01 o
  -6   2  21    443.57    520.89     15.77 o
  -4   2  21     34.16     45.22      7.30 o
  -2   2  21    582.24    578.39     22.69 o
   0   2  21    805.70    841.22     24.24 o
   2   2  21   2746.97   2863.46     37.99 o
   4   2  21      0.89     -0.51      5.34 <
   6   2  21      4.68     24.53      7.25 o
   8   2  21    351.38    381.98     15.05 o
  -9   3  21    189.71    201.41     15.97 o
  -7   3  21     59.14     62.41      6.77 o
  -5   3  21    398.05    433.27     16.70 o
  -3   3  21    365.74    351.54     17.35 o
  -1   3  21    961.74    927.45     27.94 o
   1   3  21    202.22    187.03     11.48 o
   3   3  21   1934.64   1950.63     30.94 o
   5   3  21    680.04    685.93     20.53 o
   7   3  21    615.92    572.56     21.37 o
  -8   4  21    128.36    120.44     10.97 o
  -6   4  21     56.52     46.80      5.79 o
  -4   4  21   1576.46   1599.20     33.79 o
  -2   4  21      1.26      3.38      6.60 <
   0   4  21    663.38    695.24     21.53 o
   2   4  21   2349.83   2505.88     36.72 o
   4   4  21    283.56    288.72     14.08 o
   6   4  21    379.02    317.83     18.94 o
   8   4  21    398.85    365.85     22.02 o
  -7   5  21    446.51    472.15     20.65 o
  -5   5  21    159.06    195.75     11.74 o
  -3   5  21     94.74     94.50      9.55 o
  -1   5  21     43.51     48.02      7.37 o
   1   5  21      9.45     10.22      6.50 <
   3   5  21    123.34    120.99      9.84 o
   5   5  21    310.49    324.26     16.22 o
   7   5  21    688.66    635.69     24.28 o
  -6   6  21     18.53     18.67      6.87 <
  -4   6  21     93.77     67.34     10.12 o
  -2   6  21   2918.37   2720.05     42.04 o
   0   6  21   1194.61   1216.66     26.47 o
   2   6  21    113.26    126.06     10.66 o
   4   6  21    274.48    260.08     13.07 o
   6   6  21    835.02    866.85     32.99 o
  -5   7  21   1149.71   1244.25     39.62 o
  -3   7  21     23.58     24.15      8.84 <
  -1   7  21     97.07     89.13      8.55 o
   1   7  21    874.57    875.75     23.22 o
   3   7  21    606.50    619.39     18.96 o
   5   7  21    753.29    797.32     30.69 o
  -2   8  21    266.42    287.65     15.90 o
   0   8  21    270.61    244.02     13.23 o
   2   8  21     66.18     60.64      8.32 o
  -8   0  22     97.37    119.44     10.95 o
  -6   0  22   2418.55   2358.56     50.78 o
  -4   0  22   1998.56   1914.42     60.15 o
  -2   0  22   2795.15   2754.53     69.04 o
   0   0  22   2215.42   2151.81     51.23 o
   2   0  22    117.28    107.03      9.98 o
   4   0  22     15.64     19.83      8.38 <
   6   0  22     48.00     35.62     10.88 o
   8   0  22     17.54      9.59      6.86 <
  -7   1  22    160.94    136.80      8.80 o
  -5   1  22    365.11    376.45     13.83 o
  -3   1  22    387.39    353.07     16.78 o
  -1   1  22      5.97      3.96      6.87 <
   1   1  22    220.53    190.80     11.04 o
   3   1  22    181.43    168.97      8.97 o
   5   1  22    305.79    300.64     16.76 o
   7   1  22     37.46     34.89      6.86 o
  -8   2  22    321.79    314.46     15.51 o
  -6   2  22      4.24      2.82      4.67 <
  -4   2  22     86.76     75.54      7.54 o
  -2   2  22      1.51      0.87      7.56 <
   0   2  22     10.17     10.96      6.41 <
   2   2  22     44.24     51.65      5.97 o
   4   2  22    345.52    316.30     14.18 o
   6   2  22     99.03     78.90      9.34 o
  -7   3  22     37.11     36.23      5.89 o
  -5   3  22    149.99    160.70     12.41 o
  -3   3  22     16.60      6.84      6.09 <
  -1   3  22    344.77    330.29     16.45 o
   1   3  22    142.06    148.76      9.04 o
   3   3  22    580.65    602.96     19.36 o
   5   3  22    271.72    265.26     14.95 o
   7   3  22     10.41      5.11      4.95 <
  -6   4  22     44.45     35.32      6.23 o
  -4   4  22   2026.68   2085.26     40.36 o
  -2   4  22   2049.36   2111.15     36.92 o
   0   4  22   2619.28   2781.99     44.40 o
   2   4  22   2318.95   2297.99     35.53 o
   4   4  22   1005.08    935.63     23.74 o
   6   4  22    220.34    195.31     11.89 o
  -5   5  22   1197.65   1247.26     33.35 o
  -3   5  22   3200.03   3133.50     56.57 o
  -1   5  22      8.87      6.12      9.37 <
   1   5  22    148.05    137.46      9.46 o
   3   5  22   1022.30    979.91     24.37 o
   5   5  22   3093.99   3073.75     49.40 o
  -4   6  22   3375.82   3541.55     69.45 o
  -2   6  22    631.39    685.96     21.92 o
   0   6  22    524.41    492.99     15.41 o
   2   6  22   1034.37   1035.26     24.28 o
   4   6  22     95.56     98.00     12.06 o
  -3   7  22     36.74     49.84      9.73 o
  -1   7  22     49.99     78.82     12.36 o
   1   7  22     87.18     75.12     12.28 o
  -7   1  23     74.84     65.88      8.05 o
  -5   1  23    916.38    847.90     27.88 o
  -3   1  23      7.36      7.79      5.02 <
  -1   1  23      4.59      4.74      5.78 <
   1   1  23    124.67    109.77      8.12 o
   3   1  23     13.46     14.91      4.34 o
   5   1  23    644.00    573.90     18.04 o
  -6   2  23     13.51     16.21      7.37 <
  -4   2  23     54.62     44.22      6.11 o
  -2   2  23    471.45    476.02     17.67 o
   0   2  23      5.88     20.18      5.74 o
   2   2  23      4.71      2.51      4.43 <
   4   2  23    714.28    620.37     18.87 o
   6   2  23    422.40    439.36     19.43 o
  -5   3  23   1988.40   2042.06     35.20 o
  -3   3  23   1963.06   2020.78     33.56 o
  -1   3  23     14.20     22.19      5.55 o
   1   3  23    380.48    365.61     15.90 o
   3   3  23    912.34    846.70     22.21 o
   5   3  23    392.23    349.67     17.54 o
  -4   4  23    100.39     94.20      8.73 o
  -2   4  23    512.14    452.04     18.47 o
   0   4  23     12.90     17.50      6.57 <
   2   4  23      1.56      2.33      4.98 <
   4   4  23   1469.72   1439.28     34.27 o
  -3   5  23    131.59     88.70      9.80 o
  -1   5  23   1260.83   1206.38     28.86 o
   1   5  23    262.95    266.24     14.06 o
   3   5  23    536.77    548.08     27.03 o
  -2   6  23    114.80     96.34     12.81 o
   0   6  23   1242.54   1269.05     40.65 o
   2   6  23   1638.16   1699.44     45.37 o
  -4   0  24    466.99    474.65     24.46 o
  -2   0  24    579.46    568.06     29.01 o
   0   0  24     54.12     33.48     10.63 o
   2   0  24     37.67     53.19      8.84 o
   4   0  24    495.00    488.12     24.00 o
  -5   1  24    121.20    167.91     11.70 o
  -3   1  24     95.87     99.08      9.32 o
  -1   1  24    571.79    550.82     17.57 o
   1   1  24     54.91     62.80      6.31 o
   3   1  24    378.67    347.61     13.61 o
   5   1  24   1032.26   1053.86     34.66 o
  -4   2  24      1.08      2.59      5.43 <
  -2   2  24     16.21     21.54      4.18 o
   0   2  24    148.97    157.85      9.15 o
   2   2  24     79.14     57.32      8.46 o
   4   2  24     31.33     37.24      5.97 o
  -3   3  24    307.21    301.89     12.35 o
  -1   3  24     58.08     51.88      6.42 o
   1   3  24     15.61      7.48      5.99 <
   3   3  24    183.38    165.60     20.59 o
  -2   4  24    134.49    148.30      9.97 o
   0   4  24      0.91      0.54      5.27 <
   2   4  24     16.48     16.88      7.32 <
  -3   1  25     61.56     17.65      9.88 <
  -1   1  25    817.19    812.67     21.06 o
   1   1  25    390.88    348.56     16.46 o
  -2   2  25    588.72    616.28     25.40 o
   0   2  25    624.01    612.05     26.01 o
